# Supplementary material for: A new species of Loxosceles Heineken & Lowe (Araneae, Sicariidae), with updated distribution records and biogeographical comments for the species from Mexico, including a new record of Loxoscelesrufescens (Dufour)
Source: Zookeys. 2018 Dec 4;(802):39–66. doi: 10.3897/zookeys.802.28445 (PMC6290044; doi:10.3897/zookeys.802.28445)
Supplement: XML Treatment for Loxosceles malintzi [file zookeys.802.28445-treatment1.xml]

<!DOCTYPE tp:taxon-treatment
  PUBLIC "-//TaxonX//DTD Taxonomic Treatment Publishing DTD v0 20100105//EN" "tax-treatment-NSO.dtd">
<tp:taxon-treatment xmlns:tp="http://www.plazi.org/taxpub"><tp:treatment-meta><kwd-group><label>Taxon classification</label><kwd><named-content xmlns:xlink="http://www.w3.org/1999/xlink" content-type="kingdom">Animalia</named-content></kwd><kwd><named-content xmlns:xlink="http://www.w3.org/1999/xlink" content-type="order">Araneae</named-content></kwd><kwd><named-content xmlns:xlink="http://www.w3.org/1999/xlink" content-type="family">Sicariidae</named-content></kwd></kwd-group><mixed-citation publication-type="journal"><person-group><name><surname>Valdez-Mondragón</surname><given-names>Alejandro</given-names></name><name><surname>Cortez-Roldán</surname><given-names>Mayra R.</given-names></name><name><surname>Juárez-Sánchez</surname><given-names>Alma R.</given-names></name><name><surname>Solís-Catalán</surname><given-names>Karen P.</given-names></name></person-group><article-title>A new species of <italic><tp:taxon-name><tp:taxon-name-part taxon-name-part-type="genus" reg="Loxosceles">Loxosceles</tp:taxon-name-part></tp:taxon-name></italic> Heineken &amp; Lowe (<tp:taxon-name><tp:taxon-name-part taxon-name-part-type="order">Araneae</tp:taxon-name-part></tp:taxon-name>, <tp:taxon-name><tp:taxon-name-part taxon-name-part-type="family">Sicariidae</tp:taxon-name-part></tp:taxon-name>), with updated distribution records and biogeographical comments for the species from <abbrev xmlns:xlink="http://www.w3.org/1999/xlink" xlink:title="State of Mexico" id="ABBRID0EQB" xlink:type="simple">Mexico</abbrev>, including a new record of <italic><tp:taxon-name><tp:taxon-name-part taxon-name-part-type="genus" reg="Loxosceles">Loxosceles</tp:taxon-name-part><tp:taxon-name-part taxon-name-part-type="species" reg="rufescens">rufescens</tp:taxon-name-part></tp:taxon-name></italic> (Dufour)</article-title><source>Zookeys</source><day>4</day><month>12</month><year>2018</year><volume>2018</volume><issue>802</issue><fpage>39</fpage><lpage>66</lpage><pub-id pub-id-type="doi">10.3897/zookeys.802.28445</pub-id></mixed-citation></tp:treatment-meta><tp:nomenclature><tp:taxon-name>
                <tp:taxon-name-part taxon-name-part-type="genus" reg="Loxosceles">Loxosceles</tp:taxon-name-part>
                <tp:taxon-name-part taxon-name-part-type="species" reg="malintzi">malintzi</tp:taxon-name-part>
                <object-id xmlns:xlink="http://www.w3.org/1999/xlink" content-type="zoobank" xlink:type="simple">http://zoobank.org/27AB2D03-1166-4734-9107-47241F5156C2</object-id>
              </tp:taxon-name><tp:taxon-status xmlns:xlink="http://www.w3.org/1999/xlink" xlink:type="simple">sp. n.</tp:taxon-status><xref ref-type="fig" rid="F1">Figs 1–5</xref><xref ref-type="fig" rid="F2">, 6–10</xref><xref ref-type="fig" rid="F4">, 18–21</xref><xref ref-type="fig" rid="F5">, 22–27</xref><xref ref-type="fig" rid="F6">, 28–31</xref><xref ref-type="fig" rid="F7">, 32–37</xref><xref ref-type="fig" rid="F8">, 38–43</xref><xref ref-type="fig" rid="F9">, 44–49</xref><xref ref-type="fig" rid="F10">, 50–54</xref><xref ref-type="fig" rid="F11">, 55–62</xref><xref ref-type="fig" rid="F12">, 63–67</xref></tp:nomenclature><tp:treatment-sec sec-type="type material" id="SECID0E6GAE"><title>Type material.</title><p>MEXICO: <italic>Puebla</italic>: male holotype (<abbrev xmlns:xlink="http://www.w3.org/1999/xlink" content-type="institution" xlink:title="Colección Nacional de Arácnidos" id="ABBRID0EHHAE" xlink:type="simple">CNAN</abbrev>-T01262) from 1.5 km NE of Panteón de San Pablo Anicano (<named-content xmlns:xlink="http://www.w3.org/1999/xlink" content-type="dwc:verbatimCoordinates" xlink:type="simple"><named-content content-type="geo-json" specific-use="{&#34;type&#34;:&#34;Point&#34;,&#34;coordinates&#34;:[-90.101000,18.135500]}" id="NCID0EPHAE" xlink:type="simple">18.1355, −90.1010</named-content></named-content>, 1223 m), Municipality San Pablo Anicano, 5.VII.2017, A. Valdez, A. Juárez, M. Cortez, J. Valerdi Cols. (night collecting). Paratypes: 2 males (<abbrev xmlns:xlink="http://www.w3.org/1999/xlink" content-type="institution" xlink:title="Colección Nacional de Arácnidos" id="ABBRID0EUHAE" xlink:type="simple">CNAN</abbrev>-T01263), 2 females (<abbrev xmlns:xlink="http://www.w3.org/1999/xlink" content-type="institution" xlink:title="Colección Nacional de Arácnidos" id="ABBRID0EZHAE" xlink:type="simple">CNAN</abbrev>-T01264, <abbrev xmlns:xlink="http://www.w3.org/1999/xlink" content-type="institution" xlink:title="Colección Nacional de Arácnidos" id="ABBRID0E5HAE" xlink:type="simple">CNAN</abbrev>-T01265), same data as holotype.</p></tp:treatment-sec><tp:treatment-sec sec-type="material" id="SECID0EDIAE"><title>Other material examined.</title><p>MEXICO: <italic>Puebla</italic>: 1 male, 1 female (<abbrev xmlns:xlink="http://www.w3.org/1999/xlink" content-type="institution" xlink:title="Mexico City, and the Laboratorio de Aracnología" id="ABBRID0ELIAE" xlink:type="simple">LATLAX</abbrev>-Ara 0149), 5 males, 6 females, 19 immatures (<abbrev xmlns:xlink="http://www.w3.org/1999/xlink" content-type="institution" xlink:title="Mexico City, and the Laboratorio de Aracnología" id="ABBRID0EQIAE" xlink:type="simple">LATLAX</abbrev>-Ara0148), same data as holotype. 2 males, 1 female, 13 immatures (<abbrev xmlns:xlink="http://www.w3.org/1999/xlink" content-type="institution" xlink:title="Mexico City, and the Laboratorio de Aracnología" id="ABBRID0EVIAE" xlink:type="simple">LATLAX</abbrev>-Ara0125) [10-III-2017, A. Valdez, E. Briones, A, Juárez, M. Cortez, J. Valerdi Cols.], same locality as holotype. 4 females, 2 immatures (<abbrev xmlns:xlink="http://www.w3.org/1999/xlink" content-type="institution" xlink:title="Mexico City, and the Laboratorio de Aracnología" id="ABBRID0E1IAE" xlink:type="simple">LATLAX</abbrev>-Ara 0122) from 3 km S of San Juan Rabozo (<named-content xmlns:xlink="http://www.w3.org/1999/xlink" content-type="dwc:verbatimCoordinates" xlink:type="simple"><named-content content-type="geo-json" specific-use="{&#34;type&#34;:&#34;Point&#34;,&#34;coordinates&#34;:[-98.443530,18.540620]}" id="NCID0ECJAE" xlink:type="simple">18.54062, −98.44353</named-content></named-content>; 1298 m), Municipality Izúcar de Matamoros, 10-III-2017, A. Valdez, E. Briones, M. Cortez, J. Valerdi, M. Sánchez Cols. 24 immatures (<abbrev xmlns:xlink="http://www.w3.org/1999/xlink" content-type="institution" xlink:title="Mexico City, and the Laboratorio de Aracnología" id="ABBRID0EHJAE" xlink:type="simple">LATLAX</abbrev>-Ara0144) [05-VII-2017, A. Valdez, M. Cortez, A. Juárez, J. Valerdi Cols.], same locality. 8 immatures (<abbrev xmlns:xlink="http://www.w3.org/1999/xlink" content-type="institution" xlink:title="Mexico City, and the Laboratorio de Aracnología" id="ABBRID0EMJAE" xlink:type="simple">LATLAX</abbrev>-Ara 0123), from road to Tepenene (<named-content xmlns:xlink="http://www.w3.org/1999/xlink" content-type="dwc:verbatimCoordinates" xlink:type="simple"><named-content content-type="geo-json" specific-use="{&#34;type&#34;:&#34;Point&#34;,&#34;coordinates&#34;:[-98.396230,18.493350]}" id="NCID0EUJAE" xlink:type="simple">18.49335, −98.39623</named-content></named-content>; 1300 m) Municipality Izúcar de Matamoros, 10-III-2017, A. Valdez, E. Briones, M. Cortez, J. Valerdi, M. Sánchez Cols. 1 female, 7 immatures (<abbrev xmlns:xlink="http://www.w3.org/1999/xlink" content-type="institution" xlink:title="Mexico City, and the Laboratorio de Aracnología" id="ABBRID0EZJAE" xlink:type="simple">LATLAX</abbrev>-Ara0146) [05-VII-2017, A. Valdez, M. Cortez, A. Juárez, J. Valerdi Cols.], same locality. 1 male, 3 female, 31 immatures (<abbrev xmlns:xlink="http://www.w3.org/1999/xlink" content-type="institution" xlink:title="Mexico City, and the Laboratorio de Aracnología" id="ABBRID0E5JAE" xlink:type="simple">LATLAX</abbrev>-Ara0145), 1 male (<abbrev xmlns:xlink="http://www.w3.org/1999/xlink" content-type="institution" xlink:title="Mexico City, and the Laboratorio de Aracnología" id="ABBRID0EDKAE" xlink:type="simple">LATLAX</abbrev>-Ara0194) from 2 km S of Agua Escondida (<named-content xmlns:xlink="http://www.w3.org/1999/xlink" content-type="dwc:verbatimCoordinates" xlink:type="simple"><named-content content-type="geo-json" specific-use="{&#34;type&#34;:&#34;Point&#34;,&#34;coordinates&#34;:[-98.452290,18.549990]}" id="NCID0ELKAE" xlink:type="simple">18.54999, −98.45229</named-content></named-content>; 1275 m), Municipality Izucár de Matamoros 05-VII-2017, A. Valdez, M. Cortez, A. Juárez, J. Valerdi Cols.1 male, 1 female, 13 immatures (<abbrev xmlns:xlink="http://www.w3.org/1999/xlink" content-type="institution" xlink:title="Mexico City, and the Laboratorio de Aracnología" id="ABBRID0EQKAE" xlink:type="simple">LATLAX</abbrev>-Ara0124) from Santa Cruz Tejalpa (<named-content xmlns:xlink="http://www.w3.org/1999/xlink" content-type="dwc:verbatimCoordinates" xlink:type="simple"><named-content content-type="geo-json" specific-use="{&#34;type&#34;:&#34;Point&#34;,&#34;coordinates&#34;:[-98.377730,18.350280]}" id="NCID0EYKAE" xlink:type="simple">18.35028, −98.37773</named-content></named-content>; 986 m), Municipality Tehuitzingo, 10-III-2017, A. Valdez, E. Briones, M. Cortez, J. Valerdi, M. Sánchez Cols. 7 immatures (<abbrev xmlns:xlink="http://www.w3.org/1999/xlink" content-type="institution" xlink:title="Mexico City, and the Laboratorio de Aracnología" id="ABBRID0E4KAE" xlink:type="simple">LATLAX</abbrev>-<!--PageBreak-->Ara0126) from 9 km NE of Garzones Santa Gertrudis (<named-content xmlns:xlink="http://www.w3.org/1999/xlink" content-type="dwc:verbatimCoordinates" xlink:type="simple"><named-content content-type="geo-json" specific-use="{&#34;type&#34;:&#34;Point&#34;,&#34;coordinates&#34;:[-98.020650,18.310160]}" id="NCID0EHLAE" xlink:type="simple">18.31016, −98.02065</named-content></named-content>; 1686 m), Municipality Acatlán de Osorio, 11-III-2017, A. Valdez, E. Briones, M. Cortez, J. Valerdi, M. Sánchez Cols. 1 male, 6 immatures (<abbrev xmlns:xlink="http://www.w3.org/1999/xlink" content-type="institution" xlink:title="Mexico City, and the Laboratorio de Aracnología" id="ABBRID0EMLAE" xlink:type="simple">LATLAX</abbrev>-Ara0127), 1 female (<abbrev xmlns:xlink="http://www.w3.org/1999/xlink" content-type="institution" xlink:title="Mexico City, and the Laboratorio de Aracnología" id="ABBRID0ERLAE" xlink:type="simple">LATLAX</abbrev>-Ara0185) from 4 km NE of Totoltepec Guerrero (<named-content xmlns:xlink="http://www.w3.org/1999/xlink" content-type="dwc:verbatimCoordinates" xlink:type="simple"><named-content content-type="geo-json" specific-use="{&#34;type&#34;:&#34;Point&#34;,&#34;coordinates&#34;:[-97.841250,18.262850]}" id="NCID0EZLAE" xlink:type="simple">18.26285, −97.84125</named-content></named-content>; 1427 m), Municipality Totoltepec, 11-III-2017, A. Valdez, E. Briones, M. Cortez, J. Valerdi, M. Sánchez Cols. 10 immatures (<abbrev xmlns:xlink="http://www.w3.org/1999/xlink" content-type="institution" xlink:title="Mexico City, and the Laboratorio de Aracnología" id="ABBRID0E5LAE" xlink:type="simple">LATLAX</abbrev>-Ara0147) from 1.5 km SE of Guadalupe Alchipin (<named-content xmlns:xlink="http://www.w3.org/1999/xlink" content-type="dwc:verbatimCoordinates" xlink:type="simple"><named-content content-type="geo-json" specific-use="{&#34;type&#34;:&#34;Point&#34;,&#34;coordinates&#34;:[-98.211450,18.257410]}" id="NCID0EGMAE" xlink:type="simple">18.25741, −98.21145</named-content></named-content>; 1256 m), Municipality Ahuehuetitla, 05-VII-2017, A. Valdez, E. Briones, M. Cortez, J. Valerdi, M. Sánchez Cols. 2 male, 4 female, 28 immatures (<abbrev xmlns:xlink="http://www.w3.org/1999/xlink" content-type="institution" xlink:title="Mexico City, and the Laboratorio de Aracnología" id="ABBRID0ELMAE" xlink:type="simple">LATLAX</abbrev>-Ara0150) from 2 km al S de Petlatzingo (<named-content xmlns:xlink="http://www.w3.org/1999/xlink" content-type="dwc:verbatimCoordinates" xlink:type="simple"><named-content content-type="geo-json" specific-use="{&#34;type&#34;:&#34;Point&#34;,&#34;coordinates&#34;:[-97.912200,18.057150]}" id="NCID0ETMAE" xlink:type="simple">18.05715, −97.9122</named-content></named-content>; 1439 m) Municipality Petlatzingo, 06-VII-2017, A. Valdez, E. Briones, M. Cortez, J. Valerdi, M. Sánchez Cols. <italic>Guerrero</italic>: 1 male, 8 females, 14 immatures (<abbrev xmlns:xlink="http://www.w3.org/1999/xlink" content-type="institution" xlink:title="Mexico City, and the Laboratorio de Aracnología" id="ABBRID0E1MAE" xlink:type="simple">LATLAX</abbrev>-Ara0163) from road to Mexcaltepec viejo (<named-content xmlns:xlink="http://www.w3.org/1999/xlink" content-type="dwc:verbatimCoordinates" xlink:type="simple"><named-content content-type="geo-json" specific-use="{&#34;type&#34;:&#34;Point&#34;,&#34;coordinates&#34;:[-99.548510,18.428380]}" id="NCID0ECNAE" xlink:type="simple">18.42838, −99.54851</named-content></named-content>; 1142 m), Municipality Taxco <!--PageBreak-->de Alarcón, 20-IX-2017, A. Valdez, I. Navarro, P. Solís, J. Valerdi Cols. 1 male (<abbrev xmlns:xlink="http://www.w3.org/1999/xlink" content-type="institution" xlink:title="Colección Nacional de Arácnidos" id="ABBRID0EJNAE" xlink:type="simple">CNAN</abbrev>-Ar009171) 2 km W of Ahuelican “Cerro de la Coronilla” (<named-content xmlns:xlink="http://www.w3.org/1999/xlink" content-type="dwc:verbatimCoordinates" xlink:type="simple"><named-content content-type="geo-json" specific-use="{&#34;type&#34;:&#34;Point&#34;,&#34;coordinates&#34;:[-99.528750,18.016280]}" id="NCID0ERNAE" xlink:type="simple">18.01628, −99.52875</named-content></named-content>; 855 m), Municipality Tepecoacuilco de Trujano, 09-I-2009, O. Francke, A. Valdez, C. Quijano, T. López Cols. <italic>Morelos</italic>: 1 male (<abbrev xmlns:xlink="http://www.w3.org/1999/xlink" content-type="institution" xlink:title="Colección Nacional de Arácnidos" id="ABBRID0EYNAE" xlink:type="simple">CNAN</abbrev>-Ar009174), 1 male (<abbrev xmlns:xlink="http://www.w3.org/1999/xlink" content-type="institution" xlink:title="Colección Nacional de Arácnidos" id="ABBRID0E4NAE" xlink:type="simple">CNAN</abbrev>-Ar009176) from Ticumán (<named-content xmlns:xlink="http://www.w3.org/1999/xlink" content-type="dwc:verbatimCoordinates" xlink:type="simple"><named-content content-type="geo-json" specific-use="{&#34;type&#34;:&#34;Point&#34;,&#34;coordinates&#34;:[-99.119170,18.761110]}" id="NCID0EFOAE" xlink:type="simple">18.76111, −99.11917</named-content></named-content>; 960 m), Municipality Tlaltizapán, 24-IX-2011, G. Montiel <abbrev xmlns:xlink="http://www.w3.org/1999/xlink" xlink:title="Colima" id="ABBRID0EKOAE" xlink:type="simple">Col</abbrev>. 1 male (<abbrev xmlns:xlink="http://www.w3.org/1999/xlink" content-type="institution" xlink:title="Colección Nacional de Arácnidos" id="ABBRID0EOOAE" xlink:type="simple">CNAN</abbrev>-Ar009000) from Biological Station El Limón Cuachichinola (<named-content xmlns:xlink="http://www.w3.org/1999/xlink" content-type="dwc:verbatimCoordinates" xlink:type="simple"><named-content content-type="geo-json" specific-use="{&#34;type&#34;:&#34;Point&#34;,&#34;coordinates&#34;:[-98.933430,18.526410]}" id="NCID0EWOAE" xlink:type="simple">18.52641, −98.93343</named-content></named-content>; 1293 m), Municipality Tepalcingo, 21-IX-2012, G. Montiel, D. <tp:taxon-name>Barrales</tp:taxon-name>, J. Arreguin Cols. 1 male, 2 immatures (<abbrev xmlns:xlink="http://www.w3.org/1999/xlink" content-type="institution" xlink:title="Colección Nacional de Arácnidos" id="ABBRID0E5OAE" xlink:type="simple">CNAN</abbrev>-Ar009001) from Biological Station El Limón Cuachichinola (<named-content xmlns:xlink="http://www.w3.org/1999/xlink" content-type="dwc:verbatimCoordinates" xlink:type="simple"><named-content content-type="geo-json" specific-use="{&#34;type&#34;:&#34;Point&#34;,&#34;coordinates&#34;:[-98.942880,18.551320]}" id="NCID0EGPAE" xlink:type="simple">18.55132, −98.94288</named-content></named-content>; 1434 m), Municipality Tepalcingo, 22-IX-2012, G. Montiel, D. <tp:taxon-name>Barrales</tp:taxon-name>, J. Arreguin Cols.</p></tp:treatment-sec><tp:treatment-sec sec-type="etymology" id="SECID0EOPAE"><title>Etymology.</title><p>The species epithet is a noun in apposition and refers to the volcano “La Malinche, <italic><tp:taxon-name><tp:taxon-name-part taxon-name-part-type="genus" reg="Malintzi">Malintzi</tp:taxon-name-part></tp:taxon-name></italic> or Matlalcueye” (meaning “blue skirt” in Nahuatl language), a seismically active volcano (4,420 m) of the Transmexican Volcanic Belt, located in the states of Tlaxcala and Puebla. This last state is where the type locality is located.</p></tp:treatment-sec><tp:treatment-sec sec-type="diagnosis" id="SECID0E2PAE"><title>Diagnosis.</title><p><italic><tp:taxon-name><tp:taxon-name-part taxon-name-part-type="genus" reg="Loxosceles">Loxosceles</tp:taxon-name-part><tp:taxon-name-part taxon-name-part-type="species" reg="malintzi">malintzi</tp:taxon-name-part></tp:taxon-name></italic> sp. n. resembles <italic><tp:taxon-name><tp:taxon-name-part taxon-name-part-type="genus" reg="Loxosceles">L.</tp:taxon-name-part><tp:taxon-name-part taxon-name-part-type="species" reg="huasteca">huasteca</tp:taxon-name-part></tp:taxon-name></italic> Gertsch &amp; Ennik, 1983 and <italic><tp:taxon-name><tp:taxon-name-part taxon-name-part-type="genus" reg="Loxosceles">L.</tp:taxon-name-part><tp:taxon-name-part taxon-name-part-type="species" reg="coyote">coyote</tp:taxon-name-part></tp:taxon-name></italic> Gertsch &amp; Ennik, 1983 in having a long, slender male palpal tibia and by the embolus (<xref ref-type="bibr" rid="B11">Gertsch and Ennik 1983</xref>: figs 173‒176, 200‒203). However, <italic><tp:taxon-name><tp:taxon-name-part taxon-name-part-type="genus" reg="Loxosceles">L.</tp:taxon-name-part><tp:taxon-name-part taxon-name-part-type="species" reg="malintzi">malintzi</tp:taxon-name-part></tp:taxon-name></italic> has a more slender palpal tibia (Figs <xref ref-type="fig" rid="F5">22–24</xref>, <xref ref-type="fig" rid="F8">38</xref>, <xref ref-type="fig" rid="F11">55–62</xref>), 4.4× longer than wide (in <italic><tp:taxon-name><tp:taxon-name-part taxon-name-part-type="genus" reg="Loxosceles">L.</tp:taxon-name-part><tp:taxon-name-part taxon-name-part-type="species" reg="huasteca">huasteca</tp:taxon-name-part></tp:taxon-name></italic> the tibiae is 2.7× longer than wide (<xref ref-type="bibr" rid="B11">Gertsch and Ennik 1983</xref>: fig. 200), and <italic><tp:taxon-name><tp:taxon-name-part taxon-name-part-type="genus" reg="Loxosceles">L.</tp:taxon-name-part><tp:taxon-name-part taxon-name-part-type="species" reg="coyote">coyote</tp:taxon-name-part></tp:taxon-name></italic> is 2.9× longer than wide (<xref ref-type="bibr" rid="B11">Gertsch and Ennik 1983</xref>: fig. 173)). The palpal tibia of <italic><tp:taxon-name><tp:taxon-name-part taxon-name-part-type="genus" reg="Loxosceles">L.</tp:taxon-name-part><tp:taxon-name-part taxon-name-part-type="species" reg="malintzi">malintzi</tp:taxon-name-part></tp:taxon-name></italic> is nearly straight (Figs <xref ref-type="fig" rid="F5">22–24</xref>, <xref ref-type="fig" rid="F11">55–62</xref>) (in <italic><tp:taxon-name><tp:taxon-name-part taxon-name-part-type="genus" reg="Loxosceles">L.</tp:taxon-name-part><tp:taxon-name-part taxon-name-part-type="species" reg="huasteca">huasteca</tp:taxon-name-part></tp:taxon-name></italic> and <italic><tp:taxon-name><tp:taxon-name-part taxon-name-part-type="genus" reg="Loxosceles">L.</tp:taxon-name-part><tp:taxon-name-part taxon-name-part-type="species" reg="coyote">coyote</tp:taxon-name-part></tp:taxon-name></italic> it is more curved ventrally (<xref ref-type="bibr" rid="B11">Gertsch and Ennik 1983</xref>: figs 200, 173 respectively)). In dorsal view, the palpal tibia in <italic><tp:taxon-name><tp:taxon-name-part taxon-name-part-type="genus" reg="Loxosceles">L.</tp:taxon-name-part><tp:taxon-name-part taxon-name-part-type="species" reg="malintzi">malintzi</tp:taxon-name-part></tp:taxon-name></italic> is nearly straight (Fig. <xref ref-type="fig" rid="F5">23</xref>) (in <italic><tp:taxon-name><tp:taxon-name-part taxon-name-part-type="genus" reg="Loxosceles">L.</tp:taxon-name-part><tp:taxon-name-part taxon-name-part-type="species" reg="huasteca">huasteca</tp:taxon-name-part></tp:taxon-name></italic> and <italic><tp:taxon-name><tp:taxon-name-part taxon-name-part-type="genus" reg="Loxosceles">L.</tp:taxon-name-part><tp:taxon-name-part taxon-name-part-type="species" reg="coyote">coyote</tp:taxon-name-part></tp:taxon-name></italic> it is more curved each side (<xref ref-type="bibr" rid="B11">Gertsch and Ennik 1983</xref>: figs 201, 174 respectively)). In retrolateral view, the embolus of <italic><tp:taxon-name><tp:taxon-name-part taxon-name-part-type="genus" reg="Loxosceles">L.</tp:taxon-name-part><tp:taxon-name-part taxon-name-part-type="species" reg="malintzi">malintzi</tp:taxon-name-part></tp:taxon-name></italic> is straight as in <italic><tp:taxon-name><tp:taxon-name-part taxon-name-part-type="genus" reg="Loxosceles">L.</tp:taxon-name-part><tp:taxon-name-part taxon-name-part-type="species" reg="huasteca">huasteca</tp:taxon-name-part></tp:taxon-name></italic> (<xref ref-type="bibr" rid="B11">Gertsch and Ennik 1983</xref>: fig. 200), but slightly shorter (Figs <xref ref-type="fig" rid="F5">24</xref>, <xref ref-type="fig" rid="F5">25</xref>); also, <italic><tp:taxon-name><tp:taxon-name-part taxon-name-part-type="genus" reg="Loxosceles">L.</tp:taxon-name-part><tp:taxon-name-part taxon-name-part-type="species" reg="huasteca">huasteca</tp:taxon-name-part></tp:taxon-name></italic> has a small spur near tip of embolus (<xref ref-type="bibr" rid="B11">Gertsch and Ennik 1983</xref>: fig. 202), which is absent in <italic><tp:taxon-name><tp:taxon-name-part taxon-name-part-type="genus" reg="Loxosceles">L.</tp:taxon-name-part><tp:taxon-name-part taxon-name-part-type="species" reg="malintzi">malintzi</tp:taxon-name-part></tp:taxon-name></italic> (Figs <xref ref-type="fig" rid="F5">25–27</xref>, <xref ref-type="fig" rid="F8">40</xref>, <xref ref-type="fig" rid="F8">41</xref>). The embolus in <italic><tp:taxon-name><tp:taxon-name-part taxon-name-part-type="genus" reg="Loxosceles">L.</tp:taxon-name-part><tp:taxon-name-part taxon-name-part-type="species" reg="coyote">coyote</tp:taxon-name-part></tp:taxon-name></italic> (Gertsch &amp; Ennik, 1983: figs 173, 176) is markedly longer and wider than in <italic><tp:taxon-name><tp:taxon-name-part taxon-name-part-type="genus" reg="Loxosceles">L.</tp:taxon-name-part><tp:taxon-name-part taxon-name-part-type="species" reg="malintzi">malintzi</tp:taxon-name-part></tp:taxon-name></italic>, which is smaller and more slender (Figs <xref ref-type="fig" rid="F5">22</xref>, <xref ref-type="fig" rid="F5">24–26</xref>, <xref ref-type="fig" rid="F8">38–41</xref>, <xref ref-type="fig" rid="F11">55–62</xref>). Females resemble <italic><tp:taxon-name><tp:taxon-name-part taxon-name-part-type="genus" reg="Loxosceles">L.</tp:taxon-name-part><tp:taxon-name-part taxon-name-part-type="species" reg="colima">colima</tp:taxon-name-part></tp:taxon-name></italic> Gertsch, 1958 (<xref ref-type="bibr" rid="B11">Gertsch and Ennik 1983</xref>: figs 291‒292) and <italic><tp:taxon-name><tp:taxon-name-part taxon-name-part-type="genus" reg="Loxosceles">L.</tp:taxon-name-part><tp:taxon-name-part taxon-name-part-type="species" reg="devia">devia</tp:taxon-name-part></tp:taxon-name></italic> Gertsch &amp; Mulaik, 1940 (<xref ref-type="bibr" rid="B11">Gertsch and Ennik 1983</xref>: figs 42‒46) in having long and curved seminal receptacles; however, <italic><tp:taxon-name><tp:taxon-name-part taxon-name-part-type="genus" reg="Loxosceles">L.</tp:taxon-name-part><tp:taxon-name-part taxon-name-part-type="species" reg="malintzi">malintzi</tp:taxon-name-part></tp:taxon-name></italic> has seminal receptacles finger-shaped, shorter than those of <italic><tp:taxon-name><tp:taxon-name-part taxon-name-part-type="genus" reg="Loxosceles">L.</tp:taxon-name-part><tp:taxon-name-part taxon-name-part-type="species" reg="colima">colima</tp:taxon-name-part></tp:taxon-name></italic> and less curved than those of <italic><tp:taxon-name><tp:taxon-name-part taxon-name-part-type="genus" reg="Loxosceles">L.</tp:taxon-name-part><tp:taxon-name-part taxon-name-part-type="species" reg="devia">devia</tp:taxon-name-part></tp:taxon-name></italic> (Figs <xref ref-type="fig" rid="F6">30</xref>, <xref ref-type="fig" rid="F12">63–67</xref>); also, the base of the receptacles in the new species point obliquely and they are closer to each other (Figs <xref ref-type="fig" rid="F6">30</xref>, <xref ref-type="fig" rid="F12">63–67</xref>), whereas in <italic><tp:taxon-name><tp:taxon-name-part taxon-name-part-type="genus" reg="Loxosceles">L.</tp:taxon-name-part><tp:taxon-name-part taxon-name-part-type="species" reg="colima">colima</tp:taxon-name-part></tp:taxon-name></italic> and <italic><tp:taxon-name><tp:taxon-name-part taxon-name-part-type="genus" reg="Loxosceles">L.</tp:taxon-name-part><tp:taxon-name-part taxon-name-part-type="species" reg="devia">devia</tp:taxon-name-part></tp:taxon-name></italic>, the base of the receptacles are widely separated (<xref ref-type="bibr" rid="B11">Gertsch and Ennik 1983</xref>: figs 42‒46, 291–292).</p></tp:treatment-sec><tp:treatment-sec sec-type="description" id="SECID0EI3AE"><title>Description.</title><p><bold>Male (holotype) (<abbrev xmlns:xlink="http://www.w3.org/1999/xlink" content-type="institution" xlink:title="Colección Nacional de Arácnidos" id="ABBRID0EQ3AE" xlink:type="simple">CNAN</abbrev>-T01262)</bold>: <italic>Measurements</italic>: Total length 9.30. Carapace 4.40 long, 3.90 wide. Clypeus length 0.62. Diameter of <abbrev xmlns:xlink="http://www.w3.org/1999/xlink" xlink:title="anterior median eyes" id="ABBRID0EY3AE" xlink:type="simple">AME</abbrev> 0.22, <abbrev xmlns:xlink="http://www.w3.org/1999/xlink" xlink:title="posterior median eyes" id="ABBRID0E33AE" xlink:type="simple">PME</abbrev> 0.24, <abbrev xmlns:xlink="http://www.w3.org/1999/xlink" xlink:title="posterior lateral eyes" id="ABBRID0EA4AE" xlink:type="simple">PLE</abbrev> 0.22; <abbrev xmlns:xlink="http://www.w3.org/1999/xlink" xlink:title="anterior median eyes" id="ABBRID0EE4AE" xlink:type="simple">AME</abbrev>-<abbrev xmlns:xlink="http://www.w3.org/1999/xlink" xlink:title="posterior median eyes" id="ABBRID0EI4AE" xlink:type="simple">PME</abbrev> 0.26 Labium: length 0.96, width 0.80. Sternum: length 2.30, width 2.10. Leg lengths: I (total 28.20): femur 7.50 / patella 1.60 / tibia 8.90 / metatarsus 8.40 / tarsus 1.80; II (31.45): 8.40 / 1.60 / 9.80 / 9.75 / 1.90; III (24.10): 7.00 / 1.60 / 6.60 / 7.50 / 1.40; IV (26.90): 7.50 / 1.60 / 7.30 / 8.80 / 1.70. Leg formula: 2-1-4-3.</p><!--PageBreak--><p><italic>Prosoma</italic>: Carapace pale orange, longer than wide, pyriform, with small, numerous setae, with well-defined dark brown “violin” pattern dorsally (Figs <xref ref-type="fig" rid="F1">5</xref>–<xref ref-type="fig" rid="F2">7</xref>, <xref ref-type="fig" rid="F2">10</xref>, <xref ref-type="fig" rid="F4">18</xref>, <xref ref-type="fig" rid="F6">29</xref>), which is reddish brown in the ocular region and markedly dark brown in posterior part (Figs <xref ref-type="fig" rid="F4">18</xref>, <xref ref-type="fig" rid="F6">29</xref>). Carapace with three irregular brown spots on each side. Fovea with <!--PageBreak-->a dark brown triangular pattern projected towards posterior part (Figs <xref ref-type="fig" rid="F4">18</xref>, <xref ref-type="fig" rid="F6">29</xref>). Six eyes in three groups, clypeus brown (Figs <xref ref-type="fig" rid="F1">4</xref>, <xref ref-type="fig" rid="F1">5</xref>, <xref ref-type="fig" rid="F6">29</xref>). Sternum pale orange, longer than wide (Figs <xref ref-type="fig" rid="F4">19</xref>, <xref ref-type="fig" rid="F9">46</xref>). Labium reddish, longer than wide, fused to the sternum, rounded in the middle (Fig. <xref ref-type="fig" rid="F4">19</xref>). Endites pale orange basally, reddish orange distally and white apically. Endites longer than wide, rounded basally, with sparse long setae, becoming shorter distally (Fig. <xref ref-type="fig" rid="F4">19</xref>).</p><p><italic>Legs</italic>: Coxae pale yellow, gray towards pro- and retrolateral parts (Fig. <xref ref-type="fig" rid="F4">19</xref>). Legs with scales (seta) (Fig. <xref ref-type="fig" rid="F7">32</xref>). Trochanters orange. Femora pale orange, paler on femora III and IV (Figs <xref ref-type="fig" rid="F4">18</xref>, <xref ref-type="fig" rid="F4">19</xref>, <xref ref-type="fig" rid="F7">36</xref>). Patellae reddish basally, pale gray distally. Patellae with two ventral lyriform organs (Figs <xref ref-type="fig" rid="F7">35</xref>, <xref ref-type="fig" rid="F7">37</xref>). Claws with seven teeth (Figs <xref ref-type="fig" rid="F7">33</xref>, <xref ref-type="fig" rid="F7">34</xref>).</p><p><italic>Chelicerae</italic>: Fused basally, chelated chelicerae laminae, reddish orange, stridulatory lines laterally (Figs <xref ref-type="fig" rid="F9">44</xref>, <xref ref-type="fig" rid="F9">45</xref>, <xref ref-type="fig" rid="F9">49</xref>). Fangs reddish orange, with long and thin setae around them (Figs <xref ref-type="fig" rid="F9">44</xref>, <xref ref-type="fig" rid="F9">45</xref>, <xref ref-type="fig" rid="F9">47</xref>, <xref ref-type="fig" rid="F9">48</xref>). VO on posterior part of the fang (Figs <xref ref-type="fig" rid="F9">47</xref>, <xref ref-type="fig" rid="F9">48</xref>).</p><p><italic>Opisthosoma</italic>: Pale orange, darker posteriorly (Figs <xref ref-type="fig" rid="F4">18</xref>, <xref ref-type="fig" rid="F4">19</xref>), oval, longer than wide and high (Figs <xref ref-type="fig" rid="F4">18</xref>, <xref ref-type="fig" rid="F4">19</xref>). Region of gonopore pale orange, with small setae. Colulus long, pale orange, conical (Fig. <xref ref-type="fig" rid="F10">50</xref>). Spinnerets pale orange, anterior lateral spinnerets cylindrical and the longest, posterior median spinnerets smallest, with long setae; posterior median spinerets cylindrical and with many long setae (Figs <xref ref-type="fig" rid="F10">50</xref>, <xref ref-type="fig" rid="F10">51</xref>). Tracheae opening near posterior margin of opisthosoma (Fig. <xref ref-type="fig" rid="F10">53</xref>).</p><p><italic>Palps</italic>: Trochanters pale orange, femora brown, long and thin, patellae brown, tibiae reddish orange and almost cylindrical, wider distally than ventrally (Figs <xref ref-type="fig" rid="F5">22–24</xref>, <xref ref-type="fig" rid="F8">38</xref>). Tarsus oval, reddish orange, bulb spherical, with long and straight embolus <!--PageBreak-->(Figs <xref ref-type="fig" rid="F5">22–27</xref>, <xref ref-type="fig" rid="F8">38–41</xref>). Spermatic outlet at the tip of embolus (Figs <xref ref-type="fig" rid="F8">42</xref>, <xref ref-type="fig" rid="F8">43</xref>). Embolus with oval cuticular marks (unknown function) (arrows, Figs <xref ref-type="fig" rid="F8">42</xref>, <xref ref-type="fig" rid="F8">43</xref>).</p><p><bold>Female (Paratype) (<abbrev xmlns:xlink="http://www.w3.org/1999/xlink" content-type="institution" xlink:title="Colección Nacional de Arácnidos" id="ABBRID0EXEAG" xlink:type="simple">CNAN</abbrev>-T01264)</bold>: <italic>Measurements</italic>: Total length 9.60. Carapace 4.30 long, 3.60 wide. Clypeus length 0.56. Diameter of <abbrev xmlns:xlink="http://www.w3.org/1999/xlink" xlink:title="anterior median eyes" id="ABBRID0E6EAG" xlink:type="simple">AME</abbrev> 0.20, <abbrev xmlns:xlink="http://www.w3.org/1999/xlink" xlink:title="posterior median eyes" id="ABBRID0EDFAG" xlink:type="simple">PME</abbrev> 0.23, <abbrev xmlns:xlink="http://www.w3.org/1999/xlink" xlink:title="posterior lateral eyes" id="ABBRID0EHFAG" xlink:type="simple">PLE</abbrev> 0.21; <abbrev xmlns:xlink="http://www.w3.org/1999/xlink" xlink:title="anterior median eyes" id="ABBRID0ELFAG" xlink:type="simple">AME</abbrev>-<abbrev xmlns:xlink="http://www.w3.org/1999/xlink" xlink:title="posterior median eyes" id="ABBRID0EPFAG" xlink:type="simple">PME</abbrev> 0.25 Labium: length 0.87, width 0.67. Sternum: length 2.12, width 1.90. Leg lengths: I (total 19.65): femur 5.35 / patella 1.40 / tibia 5.90 / metatarsus 5.50 / tarsus 1.50; II (19.00): 5.70 / 1.50 / 6.20 / 4.40 / 1.20; III (18.10): 5.20 / 1.40 / 4.70 / 5.40 / 1.40; IV (20.90): 5.90 / 1.40 / 5.60 / 6.50 / 1.50. Leg formula: 4-1-2-3.</p><p>Differs from male as follows: <italic>Prosoma</italic>: Carapace pale orange, with well-defined dark brown “violin” pattern (Figs <xref ref-type="fig" rid="F4">20</xref>, <xref ref-type="fig" rid="F6">28</xref>). Carapace without three irregular brown spots on each side but with a wide and well-defined dark brown marginal region, forming a pale “bat-wing”-shaped region in the middle (Fig. <xref ref-type="fig" rid="F6">28</xref>). Sternum darker orange (Fig. <xref ref-type="fig" rid="F4">21</xref>). Labium more reddish orange, less rounded in the middle. Endites more reddish orange, less rounded basally.</p><!--PageBreak--><p><italic>Legs</italic>: Coxae yellow, paler gray towards pro- and retrolateral parts (Fig. <xref ref-type="fig" rid="F4">21</xref>). Trochanters darker orange. Femora pale brown (Figs <xref ref-type="fig" rid="F4">20</xref>, <xref ref-type="fig" rid="F4">21</xref>). Patellae reddish brown basally, darker gray distally. Tibiae brown, metatarsi and tarsi dark orange (Figs <xref ref-type="fig" rid="F4">20</xref>, <xref ref-type="fig" rid="F4">21</xref>).</p><p><italic>Chelicerae</italic>: Darker reddish brown, with stridulatory lines laterally.</p><p><italic>Opisthosoma</italic>: Opisthosoma dark gray (Figs <xref ref-type="fig" rid="F4">20</xref>, <xref ref-type="fig" rid="F4">21</xref>). Spinnerets darker orange. [Note: <xref ref-type="bibr" rid="B32">Vetter (2015)</xref> mentioned that the opisthosoma color depends what the spider eats, so the coloration is variable].</p><p><italic>Palps</italic>: Trochanters pale orange, femora pale brown, patellae brown, tibiae and tarsi reddish with several long and wide spread setae around. Tibiae cylindrical, tarsi conical (Fig. <xref ref-type="fig" rid="F4">20</xref>).</p><p><italic>Genital area</italic>: Seminal receptacles visible by transparency in ventral view (Fig. <xref ref-type="fig" rid="F6">31</xref>). Seminal receptacles asymmetric, finger-shaped (Fig. <xref ref-type="fig" rid="F6">30</xref>). Right lobe long and curved, with one small accessory lobe receptacle next to it. Left lobe long, less curved than right one, without accessory receptacles. Base of seminal receptacles wide and strongly sclerotized, directed toward each other in oblique position (Fig. <xref ref-type="fig" rid="F6">30</xref>). See variation section for more details.</p></tp:treatment-sec><tp:treatment-sec sec-type="variation" id="SECID0ERIAG"><title>Variation.</title><p>MALES. <italic>Puebla</italic>: Males from San Pablo Anicano are light brown, with brown spots on carapace well marked, legs darker than the body. <italic>Morelos</italic>: Males from Biological Station “El Limón” are light brown, with dark irregular brown spots on carapace, legs same color as carapace. Male from Tlaltizapan is light brown, with light <!--PageBreak-->brown spots on carapace, legs darker than the body. <italic>Guerrero</italic>: Male from road to Mexcaltepec Viejo, is light brown, with dark brown spots strongly marked on carapace, pale brown legs. Male from Tepecoacuilco de Trujano, is light brown, with dark brown spots on carapace slightly marked, legs light brown. <italic>Puebla</italic>: Agua Escondida, Municipality of Izúcar de Matamoros (N= 2): Tibia I 7.3, 7.5; carapace length (CL) 3.6, 4.4, carapace width (CW) 3.0, 3.2. 1.5 km NE of Panteón de San Pablo Anicano (<italic>N</italic> = 3): Tibia I <!--PageBreak-->5.9–8.9 (<italic>x</italic> = 8.0), CL 4.1–4.5 (<italic>x</italic> = 4.0), CW 3.6–4.0 (<italic>x</italic> = 4.0). San Pablo Anicano (<italic>N</italic> = 2): Tibia I 7.5–9.0 (<italic>x</italic> = 8.0), CL 4.0–4.4 (<italic>x</italic> = 4.0), CW 3.36–3.7 (<italic>x</italic> = 4.0). <italic>Morelos</italic>: Biological Station “El Limon” (<italic>N</italic> = 2) Tibia I 7.5, 11.0, CL 4.0, 4.2, CW 3.2, 3.9. <italic>Guerrero</italic>: road to Mexcaltepec viejo (<italic>N</italic> = 1): Tibia I 9.0, CL 3.8, CW 3.3; Tepecoacuilco de Trujano (<italic>N</italic> = 1): Tibia I 7.0, CL 3.6, CW 3.2. FEMALES. <italic>Puebla</italic>: females from San Pablo Anicano are light brown on carapace and legs, with a dark brown marginal region on carapace strongly marked. Females from San Juan Rabozo are dark brown, with <!--PageBreak-->dark brown marginal region on carapace strongly marked, legs light brown. <italic>Guerrero</italic>: females from road to Mexcaltepec Viejo are brown dark on carapace, with dark brown marginal region on carapace strongly marked, legs the same color as the body. <italic>Puebla</italic>: 1.5 km NE of Panteón de San Pablo Anicano (<italic>N</italic> = 1): Tibia I 6.0, CL 4.2, CW 3.7. San Pablo Anicano (<italic>N</italic> = 3): Tibia I 4.2–5.5 (<italic>x</italic> = 4.6), CL 3.7–4.1 (<italic>x</italic> = 3.9), CW 2.8–3.6 (<italic>x</italic> = 3.2). San Juan Rabozo, Municipality of Izúcar de Matamoros (<italic>N</italic> = 4): Tibia I 4.9–6.1 <!--PageBreak-->(<italic>x</italic> = 5.5), CL 3.5–4.3 (<italic>x</italic> = 3.9), CW 3.0–3.7 (<italic>x</italic> = 3.4). <italic>Guerrero</italic>: road to Mexcaltepec viejo (<italic>N</italic> = 4): Tibia I 5.7–6.2 (<italic>x</italic> = 6), CL 3.4–4.4 (<italic>x</italic> = 3.8), CW 3.4–3.7 (<italic>x</italic> = 3.6).</p><p>There is little variation in the shape of the male palps, even those from different populations (Figs <xref ref-type="fig" rid="F11">55–62</xref>). The seminal receptacles of females are asymmetrical and are broadly variable in shape, even in the specimens from the same locality (Figs <xref ref-type="fig" rid="F12">63–66</xref>). Some specimens have long and wide curved receptacles, finger-shaped (Figs <xref ref-type="fig" rid="F12">63</xref>, <xref ref-type="fig" rid="F12">65</xref>), <!--PageBreak-->with small accessory lobes receptacles on each side, more visible in some specimens than others (Figs <xref ref-type="fig" rid="F12">63</xref>, <xref ref-type="fig" rid="F12">65</xref>). Others have long and thin seminal receptacles (Figs <xref ref-type="fig" rid="F12">64</xref>, <xref ref-type="fig" rid="F12">66</xref>). The base of the seminal receptacles is variable; in some specimens wider, rounded <!--PageBreak-->and strongly sclerotized, directed towards each other in oblique position, but in other specimens, the base is slightly sclerotized and thinner (Figs <xref ref-type="fig" rid="F12">63–67</xref>).</p></tp:treatment-sec><tp:treatment-sec sec-type="remarks" id="SECID0ENMAG"><title>Remarks.</title><p><xref ref-type="bibr" rid="B9">Gertsch (1958)</xref> and <xref ref-type="bibr" rid="B11">Gertsch and Ennik (1983)</xref> reported <italic><tp:taxon-name><tp:taxon-name-part taxon-name-part-type="genus" reg="Loxosceles">Loxosceles</tp:taxon-name-part><tp:taxon-name-part taxon-name-part-type="species" reg="zapoteca">zapoteca</tp:taxon-name-part></tp:taxon-name></italic> Gertsch, 1958 (female specimen) and <italic><tp:taxon-name><tp:taxon-name-part taxon-name-part-type="genus" reg="Loxosceles">Loxosceles</tp:taxon-name-part><tp:taxon-name-part taxon-name-part-type="species" reg="boneti">boneti</tp:taxon-name-part></tp:taxon-name></italic> Gertsch, 1958 (immature specimen) from the state of Puebla, with <italic><tp:taxon-name><tp:taxon-name-part taxon-name-part-type="genus" reg="Loxosceles">Loxosceles</tp:taxon-name-part><tp:taxon-name-part taxon-name-part-type="species" reg="malintzi">malintzi</tp:taxon-name-part></tp:taxon-name></italic> sp. n. being the third species from the state (Figs <xref ref-type="fig" rid="F15">75</xref>, <xref ref-type="fig" rid="F16">78</xref>). However, in the case of <italic><tp:taxon-name><tp:taxon-name-part taxon-name-part-type="genus" reg="Loxosceles">L.</tp:taxon-name-part><tp:taxon-name-part taxon-name-part-type="species" reg="zapoteca">zapoteca</tp:taxon-name-part></tp:taxon-name></italic>, males from Puebla are unknown, so we cannot corroborate the accurate identity of the species. In the collected material of <italic><tp:taxon-name><tp:taxon-name-part taxon-name-part-type="genus" reg="Loxosceles">L.</tp:taxon-name-part><tp:taxon-name-part taxon-name-part-type="species" reg="malintzi">malintzi</tp:taxon-name-part></tp:taxon-name></italic> sp. n. from localities near Acatlán de Osorio where <italic><tp:taxon-name><tp:taxon-name-part taxon-name-part-type="genus" reg="Loxosceles">L.</tp:taxon-name-part><tp:taxon-name-part taxon-name-part-type="species" reg="zapoteca">zapoteca</tp:taxon-name-part></tp:taxon-name></italic> was reported (Fig. <xref ref-type="fig" rid="F15">75</xref>), only males of the new species were collected but no males of <italic><tp:taxon-name><tp:taxon-name-part taxon-name-part-type="genus" reg="Loxosceles">L.</tp:taxon-name-part><tp:taxon-name-part taxon-name-part-type="species" reg="zapoteca">zapoteca</tp:taxon-name-part></tp:taxon-name></italic>. Also, although there is high variation in the seminal receptacles in <italic><tp:taxon-name><tp:taxon-name-part taxon-name-part-type="genus" reg="Loxosceles">L.</tp:taxon-name-part><tp:taxon-name-part taxon-name-part-type="species" reg="malintzi">malintzi</tp:taxon-name-part></tp:taxon-name></italic> (Figs <xref ref-type="fig" rid="F12">63–67</xref>), the seminal receptacles are completely different from those of <italic><tp:taxon-name><tp:taxon-name-part taxon-name-part-type="genus" reg="Loxosceles">L.</tp:taxon-name-part><tp:taxon-name-part taxon-name-part-type="species" reg="zapoteca">zapoteca</tp:taxon-name-part></tp:taxon-name></italic> (<xref ref-type="bibr" rid="B11">Gertsch and Ennik 1983</xref>: figs 48–52). Also, the male palp and female genitalia are different in both species (<xref ref-type="bibr" rid="B11">Gertsch and Ennik 1983</xref>: figs 32–35, 48–51). The record of <italic><tp:taxon-name><tp:taxon-name-part taxon-name-part-type="genus" reg="Loxosceles">L.</tp:taxon-name-part><tp:taxon-name-part taxon-name-part-type="species" reg="boneti">boneti</tp:taxon-name-part></tp:taxon-name></italic> from Puebla is also doubtful: the specimen is an immature, and the type locality of <italic><tp:taxon-name><tp:taxon-name-part taxon-name-part-type="genus" reg="Loxosceles">L.</tp:taxon-name-part><tp:taxon-name-part taxon-name-part-type="species" reg="boneti">boneti</tp:taxon-name-part></tp:taxon-name></italic> is Acapulco, Guerrero, 250 km from Puebla (Fig. <xref ref-type="fig" rid="F15">75</xref>).</p></tp:treatment-sec><tp:treatment-sec sec-type="natural history" id="SECID0EQRAG"><title>Natural history.</title><p>The specimens of <italic><tp:taxon-name><tp:taxon-name-part taxon-name-part-type="genus" reg="Loxosceles">Loxosceles</tp:taxon-name-part><tp:taxon-name-part taxon-name-part-type="species" reg="malintzi">malintzi</tp:taxon-name-part></tp:taxon-name></italic> sp. n. were collected in a tropical deciduous forest (Figs <xref ref-type="fig" rid="F3">11–16</xref>). The micro habitat where the specimens were <!--PageBreak-->collected was under and among large rocks, and inside of rotten and dry cactus of the genus <italic><tp:taxon-name><tp:taxon-name-part taxon-name-part-type="genus" reg="Opuntia">Opuntia</tp:taxon-name-part></tp:taxon-name></italic> and <italic><tp:taxon-name><tp:taxon-name-part taxon-name-part-type="genus" reg="Pachycereus">Pachycereus</tp:taxon-name-part></tp:taxon-name></italic> (arrows, Figs <xref ref-type="fig" rid="F3">13</xref>, <xref ref-type="fig" rid="F3">14</xref>, <xref ref-type="fig" rid="F3">17</xref>). At the type locality, the specimens were collected close together on a live large cactus (<italic><tp:taxon-name><tp:taxon-name-part taxon-name-part-type="genus" reg="Pachycereus">Pachycereus</tp:taxon-name-part></tp:taxon-name></italic>). They were collected at night when males are more active. These specimens were collected at 1.5–2.0 m high in the live cactus where their webs where located. In addition, the new species has anthropogenic habits: the specimens from San Pablo Anicano, Puebla were collected inside a house, under a concrete laundry sink and among concrete blocks in a yard. Even an adult male was collected at night walking on the kitchen floor of the house.</p></tp:treatment-sec><tp:treatment-sec sec-type="distribution" id="SECID0EITAG"><title>Distribution.</title><p>MEXICO: Puebla, Morelos, Guerrero (Figs <xref ref-type="fig" rid="F15">75</xref>, <xref ref-type="fig" rid="F16">78</xref>).</p><fig id="F1" position="float" orientation="portrait"><label>Figures 1–5.</label><caption><p>Live specimens of <italic><tp:taxon-name><tp:taxon-name-part taxon-name-part-type="genus" reg="Loxosceles">Loxosceles</tp:taxon-name-part><tp:taxon-name-part taxon-name-part-type="species" reg="malintzi">malintzi</tp:taxon-name-part></tp:taxon-name></italic> sp. n. from the type locality: 1.5 km NE of Panteón de San Pablo Anicano, Municipality San Pablo Anicano, Puebla, <abbrev xmlns:xlink="http://www.w3.org/1999/xlink" xlink:title="State of Mexico" id="ABBRID0EJUAG" xlink:type="simple">Mexico</abbrev><bold>1, 2, 4, 5</bold> Male holotype (<abbrev xmlns:xlink="http://www.w3.org/1999/xlink" content-type="institution" xlink:title="Colección Nacional de Arácnidos" id="ABBRID0EPUAG" xlink:type="simple">CNAN</abbrev>-T01262) <bold>3</bold> Female paratype (<abbrev xmlns:xlink="http://www.w3.org/1999/xlink" content-type="institution" xlink:title="Colección Nacional de Arácnidos" id="ABBRID0EWUAG" xlink:type="simple">CNAN</abbrev>-T01264). Photos by Alejandro Valdez-Mondragón (2018).</p></caption><graphic xmlns:xlink="http://www.w3.org/1999/xlink" xlink:href="zookeys-802-039-g001.jpg" position="float" orientation="portrait" xlink:type="simple" id="oo_246817.jpg"/></fig><fig id="F2" position="float" orientation="portrait"><label>Figures 6–10.</label><caption><p>Live male of <italic><tp:taxon-name><tp:taxon-name-part taxon-name-part-type="genus" reg="Loxosceles">Loxosceles</tp:taxon-name-part><tp:taxon-name-part taxon-name-part-type="species" reg="malintzi">malintzi</tp:taxon-name-part></tp:taxon-name></italic> sp. n. from 1.5 km SE of Guadalupe Alchipin, Mpio, Ahuehuetitla, Puebla, <abbrev xmlns:xlink="http://www.w3.org/1999/xlink" xlink:title="State of Mexico" id="ABBRID0ETVAG" xlink:type="simple">Mexico</abbrev>. Photos by Alejandro Valdez-Mondragón (2018).</p></caption><graphic xmlns:xlink="http://www.w3.org/1999/xlink" xlink:href="zookeys-802-039-g002.jpg" position="float" orientation="portrait" xlink:type="simple" id="oo_246818.jpg"/></fig><fig id="F3" position="float" orientation="portrait"><label>Figures 11–17.</label><caption><p>Habitat and microhabitat of <italic><tp:taxon-name><tp:taxon-name-part taxon-name-part-type="genus" reg="Loxosceles">Loxosceles</tp:taxon-name-part><tp:taxon-name-part taxon-name-part-type="species" reg="malintzi">malintzi</tp:taxon-name-part></tp:taxon-name></italic> sp. n. <bold>11–14, 17</bold> Tropical deciduous forest from of the type locality: 1.5 km NE of Panteón de San Pablo Anicano, Municipality San Pablo Anicano, Puebla, <abbrev xmlns:xlink="http://www.w3.org/1999/xlink" xlink:title="State of Mexico" id="ABBRID0ERWAG" xlink:type="simple">Mexico</abbrev> (arrows indicate the micro habitat where the specimens can be found, under big rocks and inside of a rotten and dry cactus in the ground of the genus <italic><tp:taxon-name><tp:taxon-name-part taxon-name-part-type="genus" reg="Pachycereus">Pachycereus</tp:taxon-name-part></tp:taxon-name></italic>) <bold>15, 16</bold> Tropical deciduous forest from 1.5 km SE of Guadalupe Alpichin, Municipality Ahuehuetitla, Puebla, <abbrev xmlns:xlink="http://www.w3.org/1999/xlink" xlink:title="State of Mexico" id="ABBRID0E5WAG" xlink:type="simple">Mexico</abbrev>. Photos by Alejandro Valdez-Mondragón (2017).</p></caption><graphic xmlns:xlink="http://www.w3.org/1999/xlink" xlink:href="zookeys-802-039-g003.jpg" position="float" orientation="portrait" xlink:type="simple" id="oo_246819.jpg"/></fig><fig id="F4" position="float" orientation="portrait"><label>Figures 18–21.</label><caption><p><italic><tp:taxon-name><tp:taxon-name-part taxon-name-part-type="genus" reg="Loxosceles">Loxosceles</tp:taxon-name-part><tp:taxon-name-part taxon-name-part-type="species" reg="malintzi">malintzi</tp:taxon-name-part></tp:taxon-name></italic> sp. n. <bold>18, 19</bold> Habitus of male holotype, dorsal and ventral views, respectively <bold>20, 21</bold> Habitus of female paratype, dorsal and ventral views, respectively. Scale bar: 1 mm.</p></caption><graphic xmlns:xlink="http://www.w3.org/1999/xlink" xlink:href="zookeys-802-039-g004.jpg" position="float" orientation="portrait" xlink:type="simple" id="oo_246820.jpg"/></fig><fig id="F5" position="float" orientation="portrait"><label>Figures 22–27.</label><caption><p><italic><tp:taxon-name><tp:taxon-name-part taxon-name-part-type="genus" reg="Loxosceles">Loxosceles</tp:taxon-name-part><tp:taxon-name-part taxon-name-part-type="species" reg="malintzi">malintzi</tp:taxon-name-part></tp:taxon-name></italic> sp. n. Male Holotype: <bold>22–24</bold> Left palp, prolateral, dorsal and retrolateral views respectively <bold>25–27</bold> Detail of the bulb and embolus, retrolateral, dorsal and apical views, respectively. Scale bars: 1 mm (<bold>22–24</bold>), 0.5 mm (<bold>25–27</bold>).</p></caption><graphic xmlns:xlink="http://www.w3.org/1999/xlink" xlink:href="zookeys-802-039-g005.jpg" position="float" orientation="portrait" xlink:type="simple" id="oo_246821.jpg"/></fig><fig id="F6" position="float" orientation="portrait"><label>Figures 28–31.</label><caption><p><italic><tp:taxon-name><tp:taxon-name-part taxon-name-part-type="genus" reg="Loxosceles">Loxosceles</tp:taxon-name-part><tp:taxon-name-part taxon-name-part-type="species" reg="malintzi">malintzi</tp:taxon-name-part></tp:taxon-name></italic> sp. n. <bold>28, 29</bold> Caparace of female paratype and male holotype, respectively. Female Paratype: <bold>30</bold> Seminal receptacles <bold>31</bold> Genital area, ventral view. Scale bars: 1 mm (<bold>28, 29, 31</bold>), 0.2 mm (<bold>30</bold>).</p></caption><graphic xmlns:xlink="http://www.w3.org/1999/xlink" xlink:href="zookeys-802-039-g006.jpg" position="float" orientation="portrait" xlink:type="simple" id="oo_246822.jpg"/></fig><fig id="F7" position="float" orientation="portrait"><label>Figures 32–37.</label><caption><p><italic><tp:taxon-name><tp:taxon-name-part taxon-name-part-type="genus" reg="Loxosceles">Loxosceles</tp:taxon-name-part><tp:taxon-name-part taxon-name-part-type="species" reg="malintzi">malintzi</tp:taxon-name-part></tp:taxon-name></italic> sp. n. Male <bold>32</bold> Right metatarsus I, retrolateral view, showing different type of setae insertions <bold>33</bold> Right tarsus I, prolateral view, showing the claws <bold>34</bold> Detail of claws and setae <bold>35</bold> Right leg I, ventral view of patella and tibia, showing the lyriform organ (LO) <bold>36</bold> Right femur I, retrolateral view <bold>37</bold> Detail of LO of patella I. Abbreviations: DHP, dorsal hood of podotarsite; LO, lyriform organ; OP, open podotarsite; Sc, scale (seta).</p></caption><graphic xmlns:xlink="http://www.w3.org/1999/xlink" xlink:href="zookeys-802-039-g007.jpg" position="float" orientation="portrait" xlink:type="simple" id="oo_246823.jpg"/></fig><fig id="F8" position="float" orientation="portrait"><label>Figures 38–43.</label><caption><p><italic><tp:taxon-name><tp:taxon-name-part taxon-name-part-type="genus" reg="Loxosceles">Loxosceles</tp:taxon-name-part><tp:taxon-name-part taxon-name-part-type="species" reg="malintzi">malintzi</tp:taxon-name-part></tp:taxon-name></italic> sp. n. Male <bold>38</bold> Left palp, prolateral view <bold>39</bold> Detail of tarsus, bulb and embolus <bold>40</bold> Detail of the embolus (arrows indicate the canal along the embolus) <bold>41</bold> Detail of tarsus, bulb and embolus, dorsal view <bold>42, 43</bold> Embolus tip, prolateral and retrolateral views respectively, showing the spermatic outlet (arrows indicate cuticular marks, unknown function). Abbreviations: SO, spermatic outlet</p></caption><graphic xmlns:xlink="http://www.w3.org/1999/xlink" xlink:href="zookeys-802-039-g008.jpg" position="float" orientation="portrait" xlink:type="simple" id="oo_246824.jpg"/></fig><fig id="F9" position="float" orientation="portrait"><label>Figures 44–49.</label><caption><p><italic><tp:taxon-name><tp:taxon-name-part taxon-name-part-type="genus" reg="Loxosceles">Loxosceles</tp:taxon-name-part><tp:taxon-name-part taxon-name-part-type="species" reg="malintzi">malintzi</tp:taxon-name-part></tp:taxon-name></italic> sp. n. Male <bold>44</bold> Anterior part of carapace and chelicerae, dorsal view <bold>45</bold> Chelicerae, endites and labium, ventral view <bold>46</bold> Detail of sternum <bold>47</bold> Detail of right chelicera, posterior view <bold>48</bold> Detail of right fang of chelicerae, showing the venom outlet <bold>49</bold> Detail of stridulatory ridges of right chelicerae. Abbreviations: SR, stridulatory ridges; VO, venom outlet.</p></caption><graphic xmlns:xlink="http://www.w3.org/1999/xlink" xlink:href="zookeys-802-039-g009.jpg" position="float" orientation="portrait" xlink:type="simple" id="oo_246825.jpg"/></fig><fig id="F10" position="float" orientation="portrait"><label>Figures 50–54.</label><caption><p><italic><tp:taxon-name><tp:taxon-name-part taxon-name-part-type="genus" reg="Loxosceles">Loxosceles</tp:taxon-name-part><tp:taxon-name-part taxon-name-part-type="species" reg="malintzi">malintzi</tp:taxon-name-part></tp:taxon-name></italic> sp. n. Male <bold>50</bold> Spinnerets <bold>51</bold> Detail of PMS and PLS <bold>52</bold> PLS, anterior view <bold>53</bold> Detail of the tracheae <bold>54</bold> Detail of the cuticle of the opisthosoma. Abbreviations: Ac, aciniform gland spigot; ALS, anterior lateral spinnerets; CS, curved spigot; Co, colulus; D, diastema; MAP, major ampullate glands; PLS, posterior lateral spinnerets; PMS, posterior median spinnerets; S, spigot.</p></caption><graphic xmlns:xlink="http://www.w3.org/1999/xlink" xlink:href="zookeys-802-039-g010.jpg" position="float" orientation="portrait" xlink:type="simple" id="oo_246826.jpg"/></fig><fig id="F11" position="float" orientation="portrait"><label>Figures 55–62.</label><caption><p><italic><tp:taxon-name><tp:taxon-name-part taxon-name-part-type="genus" reg="Loxosceles">Loxosceles</tp:taxon-name-part><tp:taxon-name-part taxon-name-part-type="species" reg="malintzi">malintzi</tp:taxon-name-part></tp:taxon-name></italic> sp. n. Variation of the male palps, left palps, prolateral views <bold>55, 56</bold> 1.5 km al NE del Panteón de San Pablo Anicano, Municipality San Pablo Anicano, Puebla (type locality) <bold>57</bold> 2km al S de Agua Escondida, Municipality Izúcar de Matamoros, Puebla <bold>58, 59</bold> Biological Station El Limón Cuachichinola, Municipality Tepalcingo, Morelos <bold>60</bold> Road to Mexcaltepec viejo, Municipality Taxco de Alarcón, Guerrero <bold>61</bold> Ticumán, Municipality Tlaltizapán, Morelos <bold>62</bold> 2 km al Oeste de Ahuelican “Cerro de la Coronilla”, Municipality Tepecuacuilco de Trujano, Guerrero. Scale bar: 0.5 mm.</p></caption><graphic xmlns:xlink="http://www.w3.org/1999/xlink" xlink:href="zookeys-802-039-g011.jpg" position="float" orientation="portrait" xlink:type="simple" id="oo_246827.jpg"/></fig><fig id="F12" position="float" orientation="portrait"><label>Figures 63–67.</label><caption><p><italic><tp:taxon-name><tp:taxon-name-part taxon-name-part-type="genus" reg="Loxosceles">Loxosceles</tp:taxon-name-part><tp:taxon-name-part taxon-name-part-type="species" reg="malintzi">malintzi</tp:taxon-name-part></tp:taxon-name></italic> sp. n. Variation of the seminal receptacles of the females, dorsal views. Puebla <bold>63, 64</bold> Insurgentes Street, cerrada Insurgentes, Section San Juan, San Pablo Anicano, Municipality San Pablo Anicano <bold>65, 66</bold> 1.5 km al NE del Panteón de San Pablo Anicano, Municipality San Pablo Anicano. Guerrero <bold>67</bold> Road to Mexcaltepec viejo, Municipality Taxco de Alarcón. Scale bar: 0.2 mm.</p></caption><graphic xmlns:xlink="http://www.w3.org/1999/xlink" xlink:href="zookeys-802-039-g012.jpg" position="float" orientation="portrait" xlink:type="simple" id="oo_246828.jpg"/></fig></tp:treatment-sec><tp:treatment-sec><!--Section generated to contain objects referenced in tp:taxon-treatment.--><fig id="F15" position="float" orientation="portrait"><label>Figures 75–76.</label><caption><p>Updated records of the species of <italic><tp:taxon-name><tp:taxon-name-part taxon-name-part-type="genus" reg="Loxosceles">Loxosceles</tp:taxon-name-part></tp:taxon-name></italic> for the states of central region and south of <abbrev xmlns:xlink="http://www.w3.org/1999/xlink" xlink:title="State of Mexico" id="ABBRID0EWTBG" xlink:type="simple">Mexico</abbrev>. Abbreviations for the Mexican states: AGS, Aguascalientes; CAM, Campeche; <abbrev xmlns:xlink="http://www.w3.org/1999/xlink" xlink:title="Mexico City" id="ABBRID0E1TBG" xlink:type="simple">CDMX</abbrev>, <abbrev xmlns:xlink="http://www.w3.org/1999/xlink" xlink:title="State of Mexico" id="ABBRID0E5TBG" xlink:type="simple">Mexico</abbrev> City; CHIS, Chiapas; COL, Colima; MEX, Estado de México; GTO, Guanajuato; GRO, Guerrero; HGO, Hidalgo; JAL, Jalisco; MICH, Michoacán; MOR, Morelos; NAY, Nayarit; OAX, Oaxaca; PUE, Puebla; <abbrev xmlns:xlink="http://www.w3.org/1999/xlink" xlink:title="Quintana Roo" id="ABBRID0ECUBG" xlink:type="simple">QR</abbrev>, Quintana Roo; QRO, Querétaro; TAB; Tabasco; TLAX, Tlaxcala; VER, Veracruz; YUC, Yucatán.</p></caption><graphic xmlns:xlink="http://www.w3.org/1999/xlink" xlink:href="zookeys-802-039-g015.jpg" position="float" orientation="portrait" xlink:type="simple" id="oo_246831.jpg"/></fig><fig id="F16" position="float" orientation="portrait"><label>Figures 77–78.</label><caption><p><bold>77</bold> Biogeographical provinces of <abbrev xmlns:xlink="http://www.w3.org/1999/xlink" xlink:title="State of Mexico" id="ABBRID0EVUBG" xlink:type="simple">Mexico</abbrev> showing the distribution records of the genus <italic><tp:taxon-name><tp:taxon-name-part taxon-name-part-type="genus" reg="Loxosceles">Loxosceles</tp:taxon-name-part></tp:taxon-name></italic><bold>78</bold> Known records of <italic><tp:taxon-name><tp:taxon-name-part taxon-name-part-type="genus" reg="Loxosceles">Loxosceles</tp:taxon-name-part><tp:taxon-name-part taxon-name-part-type="species" reg="malintzi">malintzi</tp:taxon-name-part></tp:taxon-name></italic> sp. n. from the Depression of the Balsas province (green area), including the type locality.</p></caption><graphic xmlns:xlink="http://www.w3.org/1999/xlink" xlink:href="zookeys-802-039-g016.jpg" position="float" orientation="portrait" xlink:type="simple" id="oo_246832.jpg"/></fig></tp:treatment-sec><ref-list><ref id="B11"><mixed-citation xmlns:xlink="http://www.w3.org/1999/xlink" xlink:type="simple"><person-group><name name-style="western"><surname>Gertsch</surname><given-names>WJ</given-names></name><name name-style="western"><surname>Ennik</surname><given-names>F</given-names></name></person-group> (<year>1983</year>) <article-title>The spider genus <italic><tp:taxon-name><tp:taxon-name-part taxon-name-part-type="genus">Loxosceles</tp:taxon-name-part></tp:taxon-name></italic> in North America, Central America, and the West Indies (<tp:taxon-name><tp:taxon-name-part taxon-name-part-type="order">Araneae</tp:taxon-name-part></tp:taxon-name>, <tp:taxon-name><tp:taxon-name-part taxon-name-part-type="family">Loxoscelidae</tp:taxon-name-part></tp:taxon-name>).</article-title><source>Bulletin of the American Museum of Natural History</source><volume>175</volume>: <fpage>264</fpage>–<lpage>360</lpage>.</mixed-citation></ref><ref id="B32"><mixed-citation xmlns:xlink="http://www.w3.org/1999/xlink" xlink:type="simple"><person-group><name name-style="western"><surname>Vetter</surname><given-names>RS</given-names></name></person-group> (<year>2015</year>) <source>The Brown Recluse Spider.</source><publisher-name>Cornell University Press/Comstock Publishing Associates</publisher-name>, <publisher-loc>Ithaca/London</publisher-loc>, <size units="page">186 pp</size>.</mixed-citation></ref><ref id="B9"><mixed-citation xmlns:xlink="http://www.w3.org/1999/xlink" xlink:type="simple"><person-group><name name-style="western"><surname>Gertsch</surname><given-names>WJ</given-names></name></person-group> (<year>1958</year>) <article-title>The spider genus <italic><tp:taxon-name><tp:taxon-name-part taxon-name-part-type="genus">Loxosceles</tp:taxon-name-part></tp:taxon-name></italic> in North America, Central America, and the West Indies.</article-title><source>American Museum Novitates</source><volume>1907</volume>: <fpage>1</fpage>–<lpage>46</lpage>.</mixed-citation></ref></ref-list></tp:taxon-treatment>
