# Supplementary material for: A new species of Loxosceles Heineken & Lowe (Araneae, Sicariidae), with updated distribution records and biogeographical comments for the species from Mexico, including a new record of Loxoscelesrufescens (Dufour)
Source: Zookeys. 2018 Dec 4;(802):39–66. doi: 10.3897/zookeys.802.28445 (PMC6290044; doi:10.3897/zookeys.802.28445)
Supplement: XML Treatment for Loxosceles rufescens [file zookeys.802.28445-treatment2.xml]

<!DOCTYPE tp:taxon-treatment
  PUBLIC "-//TaxonX//DTD Taxonomic Treatment Publishing DTD v0 20100105//EN" "tax-treatment-NSO.dtd">
<tp:taxon-treatment xmlns:tp="http://www.plazi.org/taxpub"><tp:treatment-meta><kwd-group><label>Taxon classification</label><kwd><named-content xmlns:xlink="http://www.w3.org/1999/xlink" content-type="kingdom">Animalia</named-content></kwd><kwd><named-content xmlns:xlink="http://www.w3.org/1999/xlink" content-type="order">Araneae</named-content></kwd><kwd><named-content xmlns:xlink="http://www.w3.org/1999/xlink" content-type="family">Sicariidae</named-content></kwd></kwd-group><mixed-citation publication-type="journal"><person-group><name><surname>Valdez-Mondragón</surname><given-names>Alejandro</given-names></name><name><surname>Cortez-Roldán</surname><given-names>Mayra R.</given-names></name><name><surname>Juárez-Sánchez</surname><given-names>Alma R.</given-names></name><name><surname>Solís-Catalán</surname><given-names>Karen P.</given-names></name></person-group><article-title>A new species of <italic><tp:taxon-name><tp:taxon-name-part taxon-name-part-type="genus" reg="Loxosceles">Loxosceles</tp:taxon-name-part></tp:taxon-name></italic> Heineken &amp; Lowe (<tp:taxon-name><tp:taxon-name-part taxon-name-part-type="order">Araneae</tp:taxon-name-part></tp:taxon-name>, <tp:taxon-name><tp:taxon-name-part taxon-name-part-type="family">Sicariidae</tp:taxon-name-part></tp:taxon-name>), with updated distribution records and biogeographical comments for the species from <abbrev xmlns:xlink="http://www.w3.org/1999/xlink" xlink:title="State of Mexico" id="ABBRID0EQB" xlink:type="simple">Mexico</abbrev>, including a new record of <italic><tp:taxon-name><tp:taxon-name-part taxon-name-part-type="genus" reg="Loxosceles">Loxosceles</tp:taxon-name-part><tp:taxon-name-part taxon-name-part-type="species" reg="rufescens">rufescens</tp:taxon-name-part></tp:taxon-name></italic> (Dufour)</article-title><source>Zookeys</source><day>4</day><month>12</month><year>2018</year><volume>2018</volume><issue>802</issue><fpage>39</fpage><lpage>66</lpage><pub-id pub-id-type="doi">10.3897/zookeys.802.28445</pub-id></mixed-citation></tp:treatment-meta><tp:nomenclature><tp:taxon-name>
                <tp:taxon-name-part taxon-name-part-type="genus" reg="Loxosceles">Loxosceles</tp:taxon-name-part>
                <tp:taxon-name-part taxon-name-part-type="species" reg="rufescens">rufescens</tp:taxon-name-part>
              </tp:taxon-name><tp:taxon-authority>(Dufour, 1820)</tp:taxon-authority><xref ref-type="fig" rid="F13">Figs 68–72</xref><!--PageBreak--><tp:nomenclature-citation-list><tp:nomenclature-citation><tp:taxon-name>
                    <tp:taxon-name-part taxon-name-part-type="genus" reg="Scytodes">Scytodes</tp:taxon-name-part>
                    <tp:taxon-name-part taxon-name-part-type="species" reg="rufescens">rufescens</tp:taxon-name-part>
                  </tp:taxon-name><comment>Dufour 1820c: 203, pl. 76, fig. 5 (male).</comment></tp:nomenclature-citation><tp:nomenclature-citation><tp:taxon-name>
                    <tp:taxon-name-part taxon-name-part-type="genus" reg="Loxosceles">Loxosceles</tp:taxon-name-part>
                    <tp:taxon-name-part taxon-name-part-type="species" reg="citigrada">citigrada</tp:taxon-name-part>
                  </tp:taxon-name><comment>Heineken and Lowe in Lowe (transferred) 1832: 322, pl. 48, figs 1–14 (male, female).</comment></tp:nomenclature-citation><tp:nomenclature-citation><tp:taxon-name>
                    <tp:taxon-name-part taxon-name-part-type="genus" reg="Loxosceles"/>
                    <tp:taxon-name-part taxon-name-part-type="species" reg="rufescens"/>
                  </tp:taxon-name><comment>See <xref ref-type="bibr" rid="B38">World Spider Catalog (2018)</xref> for complete records.</comment></tp:nomenclature-citation></tp:nomenclature-citation-list></tp:nomenclature><tp:treatment-sec sec-type="material" id="SECID0E2CBG"><title>Material examined.</title><p>MEXICO: <italic>Chihuahua</italic>: 1 male, 1 female (<abbrev xmlns:xlink="http://www.w3.org/1999/xlink" content-type="institution" xlink:title="Mexico City, and the Laboratorio de Aracnología" id="ABBRID0EDDBG" xlink:type="simple">LATLAX</abbrev>-Ara0183) from Instituto de Biomédicas de la Universidad Autónoma de Ciudad Juárez (31. 74645, −106.4444; 1130 m), Municipality Ciudad Juárez, no date, P. Flores col.</p></tp:treatment-sec><tp:treatment-sec sec-type="diagnosis" id="SECID0EIDBG"><title>Diagnosis.</title><p><italic><tp:taxon-name><tp:taxon-name-part taxon-name-part-type="genus" reg="Loxosceles">L.</tp:taxon-name-part><tp:taxon-name-part taxon-name-part-type="species" reg="rufescens">rufescens</tp:taxon-name-part></tp:taxon-name></italic> resembles <italic><tp:taxon-name><tp:taxon-name-part taxon-name-part-type="genus" reg="Loxosceles">Loxosceles</tp:taxon-name-part><tp:taxon-name-part taxon-name-part-type="species" reg="foutadjalloni">foutadjalloni</tp:taxon-name-part></tp:taxon-name></italic> Millot, 1941; in having male palpal tibia wide and a long embolus (<xref ref-type="bibr" rid="B13">Lotz 2012</xref>: fig. 9C), however in <italic><tp:taxon-name><tp:taxon-name-part taxon-name-part-type="genus" reg="Loxosceles">L.</tp:taxon-name-part><tp:taxon-name-part taxon-name-part-type="species" reg="rufescens">rufescens</tp:taxon-name-part></tp:taxon-name></italic> the male palp tibia is wider and the embolus is sigmoid-shaped (Figs <xref ref-type="fig" rid="F13">68–69</xref>), whereas in <italic><tp:taxon-name><tp:taxon-name-part taxon-name-part-type="genus" reg="Loxosceles">L.</tp:taxon-name-part><tp:taxon-name-part taxon-name-part-type="species" reg="foutadjalloni">foutadjalloni</tp:taxon-name-part></tp:taxon-name></italic> the embolus is long and curved (<xref ref-type="bibr" rid="B13">Lotz 2012</xref>: fig. 9C). Females resemble <italic><tp:taxon-name><tp:taxon-name-part taxon-name-part-type="genus" reg="Loxosceles">L.</tp:taxon-name-part><tp:taxon-name-part taxon-name-part-type="species" reg="foutadjalloni">foutadjalloni</tp:taxon-name-part></tp:taxon-name></italic> by the shape of the seminal receptacles (<xref ref-type="bibr" rid="B13">Lotz 2012</xref>: fig. 10B), however in <italic><tp:taxon-name><tp:taxon-name-part taxon-name-part-type="genus" reg="Loxosceles">L.</tp:taxon-name-part><tp:taxon-name-part taxon-name-part-type="species" reg="rufescens">rufescens</tp:taxon-name-part></tp:taxon-name></italic> they are short and round distally (Fig. <xref ref-type="fig" rid="F13">70</xref>), whereas in <italic><tp:taxon-name><tp:taxon-name-part taxon-name-part-type="genus" reg="Loxosceles">L.</tp:taxon-name-part><tp:taxon-name-part taxon-name-part-type="species" reg="foutadjalloni">foutadjalloni</tp:taxon-name-part></tp:taxon-name></italic> the seminal receptacles are longer and distally bifurcated and rounded (<xref ref-type="bibr" rid="B13">Lotz 2012</xref>: fig. 10B).</p></tp:treatment-sec><tp:treatment-sec sec-type="description" id="SECID0ETGBG"><title>Description.</title><p>See Chomphuphuang et al. (2016).</p></tp:treatment-sec><tp:treatment-sec sec-type="distribution" id="SECID0EYGBG"><title>Distribution.</title><p><italic><tp:taxon-name><tp:taxon-name-part taxon-name-part-type="genus" reg="Loxosceles">Loxosceles</tp:taxon-name-part><tp:taxon-name-part taxon-name-part-type="species" reg="rufescens">rufescens</tp:taxon-name-part></tp:taxon-name></italic> (Figs <xref ref-type="fig" rid="F13">68–72</xref>) has a natural distribution in the Mediterranean Basin and the Middle East (<xref ref-type="bibr" rid="B19">Nentwig et al. 2017</xref>; <xref ref-type="bibr" rid="B27">Tahami et al. 2017</xref>), but also is considered a cosmopolitan species (<xref ref-type="bibr" rid="B19">Nentwig et al. 2017</xref>; <xref ref-type="bibr" rid="B38">World Spider Catalog 2018</xref>).</p></tp:treatment-sec><tp:treatment-sec sec-type="remarks" id="SECID0EVHBG"><title>Remarks.</title><p>In <abbrev xmlns:xlink="http://www.w3.org/1999/xlink" xlink:title="State of Mexico" id="ABBRID0E2HBG" xlink:type="simple">Mexico</abbrev>, <italic><tp:taxon-name><tp:taxon-name-part taxon-name-part-type="genus" reg="Loxosceles">L.</tp:taxon-name-part><tp:taxon-name-part taxon-name-part-type="species" reg="rufescens">rufescens</tp:taxon-name-part></tp:taxon-name></italic> is only known from two records, from the states of Tamaulipas and Chihuahua (Fig. <xref ref-type="fig" rid="F14">73</xref>). Chickering (1937) reported <italic><tp:taxon-name><tp:taxon-name-part taxon-name-part-type="genus" reg="Loxosceles">L.</tp:taxon-name-part><tp:taxon-name-part taxon-name-part-type="species" reg="rufescens">rufescens</tp:taxon-name-part></tp:taxon-name></italic> from San Carlos Mountains, Tamaulipas; however, he never described or illustrated any specimen, which makes his record questionable (Fig. <xref ref-type="fig" rid="F14">74</xref>).</p></tp:treatment-sec><tp:treatment-sec sec-type="distribution" id="SECID0E4IBG"><title>Updated distribution records for the 39 species of <tp:taxon-name><tp:taxon-name-part taxon-name-part-type="genus" reg="Loxosceles">Loxosceles</tp:taxon-name-part></tp:taxon-name> from <abbrev xmlns:xlink="http://www.w3.org/1999/xlink" xlink:title="State of Mexico" id="ABBRID0EIJBG" xlink:type="simple">Mexico</abbrev>.</title><p>A total of 461 records of the 39 species of <italic><tp:taxon-name><tp:taxon-name-part taxon-name-part-type="genus" reg="Loxosceles">Loxosceles</tp:taxon-name-part></tp:taxon-name></italic> distributed in <abbrev xmlns:xlink="http://www.w3.org/1999/xlink" xlink:title="State of Mexico" id="ABBRID0EVJBG" xlink:type="simple">Mexico</abbrev> were reviewed. Twenty records were discarded for not having complete localities or having doubtful georeferences. Thus, a total of 441 records were used to make the distribution maps (Figs <xref ref-type="fig" rid="F14">73</xref>–<xref ref-type="fig" rid="F15">76</xref>). The states with the most records are Guerrero with 55, Mo<!--PageBreak-->relos with 35, and Baja California Sur with 30 (Fig. <xref ref-type="fig" rid="F15">75</xref>). The state of Tabasco only has a single record (Appendix <xref ref-type="app" rid="app1">1</xref>, Fig. <xref ref-type="fig" rid="F15">75</xref>). The most diverse states are Baja California Sur, Baja California, Sonora (with five species each), Guerrero, Tamaulipas (with four species each), and Oaxaca, Puebla, Hidalgo, Coahuila, San Luis Potosí, Nuevo León (with three species each) (Figs <xref ref-type="fig" rid="F14">73</xref>, <xref ref-type="fig" rid="F14">74</xref>). The least diverse states are Durango, Zacatecas, Michoacán, Querétaro, Chihuahua and Sinaloa (with two species each); Jalisco, Guanajuato, Quintana Roo, Colima, Chiapas, Yucatan, Campeche, Tabasco, Veracruz, <abbrev xmlns:xlink="http://www.w3.org/1999/xlink" xlink:title="State of Mexico" id="ABBRID0EXKBG" xlink:type="simple">Mexico</abbrev> City, Nayarit, Aguascalientes, Tlaxcala and state of <abbrev xmlns:xlink="http://www.w3.org/1999/xlink" xlink:title="State of Mexico" id="ABBRID0E2KBG" xlink:type="simple">Mexico</abbrev> (with a single species each) (Figs <xref ref-type="fig" rid="F14">73</xref>–<xref ref-type="fig" rid="F15">76</xref>).</p><p>Regarding the number of total records per species of <italic><tp:taxon-name><tp:taxon-name-part taxon-name-part-type="genus" reg="Loxosceles">Loxosceles</tp:taxon-name-part></tp:taxon-name></italic>, the species with the most records are <italic><tp:taxon-name><tp:taxon-name-part taxon-name-part-type="genus" reg="Loxosceles">L.</tp:taxon-name-part><tp:taxon-name-part taxon-name-part-type="species" reg="boneti">boneti</tp:taxon-name-part></tp:taxon-name></italic> with 59 and <italic><tp:taxon-name><tp:taxon-name-part taxon-name-part-type="genus" reg="Loxosceles">L.</tp:taxon-name-part><tp:taxon-name-part taxon-name-part-type="species" reg="colima">colima</tp:taxon-name-part></tp:taxon-name></italic> with 57 (Fig. <xref ref-type="fig" rid="F15">75</xref>). The species with the least number of records are <italic><tp:taxon-name><tp:taxon-name-part taxon-name-part-type="genus" reg="Loxosceles">L.</tp:taxon-name-part><tp:taxon-name-part taxon-name-part-type="species" reg="barbara">barbara</tp:taxon-name-part></tp:taxon-name>, <tp:taxon-name><tp:taxon-name-part taxon-name-part-type="genus" reg="Loxosceles">L.</tp:taxon-name-part><tp:taxon-name-part taxon-name-part-type="species" reg="carmena">carmena</tp:taxon-name-part></tp:taxon-name>, <tp:taxon-name><tp:taxon-name-part taxon-name-part-type="genus" reg="Loxosceles">L.</tp:taxon-name-part><tp:taxon-name-part taxon-name-part-type="species" reg="francisca">francisca</tp:taxon-name-part></tp:taxon-name>, <tp:taxon-name><tp:taxon-name-part taxon-name-part-type="genus" reg="Loxosceles">L.</tp:taxon-name-part><tp:taxon-name-part taxon-name-part-type="species" reg="insula">insula</tp:taxon-name-part></tp:taxon-name>, <tp:taxon-name><tp:taxon-name-part taxon-name-part-type="genus" reg="Loxosceles">L.</tp:taxon-name-part><tp:taxon-name-part taxon-name-part-type="species" reg="luteola">luteola</tp:taxon-name-part></tp:taxon-name></italic> and <italic><tp:taxon-name><tp:taxon-name-part taxon-name-part-type="genus" reg="Loxosceles">L.</tp:taxon-name-part><tp:taxon-name-part taxon-name-part-type="species" reg="rufescens">rufescens</tp:taxon-name-part></tp:taxon-name></italic> with a single record each (Fig. <xref ref-type="fig" rid="F14">74</xref>). A new record of <italic><tp:taxon-name><tp:taxon-name-part taxon-name-part-type="genus" reg="Loxosceles">L.</tp:taxon-name-part><tp:taxon-name-part taxon-name-part-type="species" reg="misteca">misteca</tp:taxon-name-part></tp:taxon-name></italic> was found for Tlaxcala (Figs <xref ref-type="fig" rid="F15">75</xref>). A third record of <italic><tp:taxon-name><tp:taxon-name-part taxon-name-part-type="genus" reg="Loxosceles">L.</tp:taxon-name-part><tp:taxon-name-part taxon-name-part-type="species" reg="reclusa">reclusa</tp:taxon-name-part></tp:taxon-name></italic> was found for Tamaulipas (Fig. <xref ref-type="fig" rid="F14">74</xref>). The record of <italic><tp:taxon-name><tp:taxon-name-part taxon-name-part-type="genus" reg="Loxosceles">L.</tp:taxon-name-part><tp:taxon-name-part taxon-name-part-type="species" reg="rufescens">rufescens</tp:taxon-name-part></tp:taxon-name></italic> from Ciudad Juárez, Chihuahua represents the second record for the country of this introduced species and the first well-documented and illustrated record from <abbrev xmlns:xlink="http://www.w3.org/1999/xlink" xlink:title="State of Mexico" id="ABBRID0EVPBG" xlink:type="simple">Mexico</abbrev> (Figs <xref ref-type="fig" rid="F13">68–72</xref>, <xref ref-type="fig" rid="F14">73</xref>, Appendix <xref ref-type="app" rid="app1">1</xref>).</p><!--PageBreak--><!--PageBreak--><!--PageBreak--><fig id="F13" position="float" orientation="portrait"><label>Figures 68–72.</label><caption><p><italic><tp:taxon-name><tp:taxon-name-part taxon-name-part-type="genus" reg="Loxosceles">Loxosceles</tp:taxon-name-part><tp:taxon-name-part taxon-name-part-type="species" reg="rufescens">rufescens</tp:taxon-name-part></tp:taxon-name></italic> Dufour, 1820, from Ciudad Juárez, Chihuahua, <abbrev xmlns:xlink="http://www.w3.org/1999/xlink" xlink:title="State of Mexico" id="ABBRID0E2QBG" xlink:type="simple">Mexico</abbrev><bold>68, 69</bold> Male, left palp, prolateral and retrolateral views respectively <bold>70</bold> Female, seminal receptacles, dorsal view <bold>71, 72</bold> Caparace dorsal view, male and female views respectively. Scale bars: 0.5 mm (<bold>68, 69</bold>), 0.2 mm (<bold>70</bold>), 1 mm (<bold>71, 72</bold>).</p></caption><graphic xmlns:xlink="http://www.w3.org/1999/xlink" xlink:href="zookeys-802-039-g013.jpg" position="float" orientation="portrait" xlink:type="simple" id="oo_246829.jpg"/></fig><fig id="F14" position="float" orientation="portrait"><label>Figures 73–74.</label><caption><p>Updated records of the species of <italic><tp:taxon-name><tp:taxon-name-part taxon-name-part-type="genus" reg="Loxosceles">Loxosceles</tp:taxon-name-part></tp:taxon-name></italic> for the states of north of <abbrev xmlns:xlink="http://www.w3.org/1999/xlink" xlink:title="State of Mexico" id="ABBRID0E6RBG" xlink:type="simple">Mexico</abbrev>. Asterisk in <italic><tp:taxon-name><tp:taxon-name-part taxon-name-part-type="genus" reg="Loxosceles">L.</tp:taxon-name-part><tp:taxon-name-part taxon-name-part-type="species" reg="rufescens">rufescens</tp:taxon-name-part></tp:taxon-name></italic> represents a new record for <abbrev xmlns:xlink="http://www.w3.org/1999/xlink" xlink:title="State of Mexico" id="ABBRID0EOSBG" xlink:type="simple">Mexico</abbrev>. Abbreviations for the Mexican states: <abbrev xmlns:xlink="http://www.w3.org/1999/xlink" xlink:title="Baja California" id="ABBRID0ESSBG" xlink:type="simple">BC</abbrev>, Baja California; <abbrev xmlns:xlink="http://www.w3.org/1999/xlink" xlink:title="Baja California Sur" id="ABBRID0EWSBG" xlink:type="simple">BCS</abbrev>, Baja California Sur; CHIH, Chihuahua; COAH, Coahuila; DGO, Durango; <abbrev xmlns:xlink="http://www.w3.org/1999/xlink" xlink:title="Nuevo Leon" id="ABBRID0E1SBG" xlink:type="simple">NL</abbrev>, Nuevo León; SIN, Sinaloa; <abbrev xmlns:xlink="http://www.w3.org/1999/xlink" xlink:title="San Luis Potosi" id="ABBRID0E5SBG" xlink:type="simple">SLP</abbrev>, San Luís Potosí; SON, Sonora; TAMS, Tamaulipas; ZAC, Zacatecas.</p></caption><graphic xmlns:xlink="http://www.w3.org/1999/xlink" xlink:href="zookeys-802-039-g014.jpg" position="float" orientation="portrait" xlink:type="simple" id="oo_246830.jpg"/></fig><fig id="F15" position="float" orientation="portrait"><label>Figures 75–76.</label><caption><p>Updated records of the species of <italic><tp:taxon-name><tp:taxon-name-part taxon-name-part-type="genus" reg="Loxosceles">Loxosceles</tp:taxon-name-part></tp:taxon-name></italic> for the states of central region and south of <abbrev xmlns:xlink="http://www.w3.org/1999/xlink" xlink:title="State of Mexico" id="ABBRID0EWTBG" xlink:type="simple">Mexico</abbrev>. Abbreviations for the Mexican states: AGS, Aguascalientes; CAM, Campeche; <abbrev xmlns:xlink="http://www.w3.org/1999/xlink" xlink:title="Mexico City" id="ABBRID0E1TBG" xlink:type="simple">CDMX</abbrev>, <abbrev xmlns:xlink="http://www.w3.org/1999/xlink" xlink:title="State of Mexico" id="ABBRID0E5TBG" xlink:type="simple">Mexico</abbrev> City; CHIS, Chiapas; COL, Colima; MEX, Estado de México; GTO, Guanajuato; GRO, Guerrero; HGO, Hidalgo; JAL, Jalisco; MICH, Michoacán; MOR, Morelos; NAY, Nayarit; OAX, Oaxaca; PUE, Puebla; <abbrev xmlns:xlink="http://www.w3.org/1999/xlink" xlink:title="Quintana Roo" id="ABBRID0ECUBG" xlink:type="simple">QR</abbrev>, Quintana Roo; QRO, Querétaro; TAB; Tabasco; TLAX, Tlaxcala; VER, Veracruz; YUC, Yucatán.</p></caption><graphic xmlns:xlink="http://www.w3.org/1999/xlink" xlink:href="zookeys-802-039-g015.jpg" position="float" orientation="portrait" xlink:type="simple" id="oo_246831.jpg"/></fig><fig id="F16" position="float" orientation="portrait"><label>Figures 77–78.</label><caption><p><bold>77</bold> Biogeographical provinces of <abbrev xmlns:xlink="http://www.w3.org/1999/xlink" xlink:title="State of Mexico" id="ABBRID0EVUBG" xlink:type="simple">Mexico</abbrev> showing the distribution records of the genus <italic><tp:taxon-name><tp:taxon-name-part taxon-name-part-type="genus" reg="Loxosceles">Loxosceles</tp:taxon-name-part></tp:taxon-name></italic><bold>78</bold> Known records of <italic><tp:taxon-name><tp:taxon-name-part taxon-name-part-type="genus" reg="Loxosceles">Loxosceles</tp:taxon-name-part><tp:taxon-name-part taxon-name-part-type="species" reg="malintzi">malintzi</tp:taxon-name-part></tp:taxon-name></italic> sp. n. from the Depression of the Balsas province (green area), including the type locality.</p></caption><graphic xmlns:xlink="http://www.w3.org/1999/xlink" xlink:href="zookeys-802-039-g016.jpg" position="float" orientation="portrait" xlink:type="simple" id="oo_246832.jpg"/></fig></tp:treatment-sec><tp:treatment-sec><!--Section generated to contain objects referenced in tp:taxon-treatment.--><app id="app1"><title>Appendix 1</title><table-wrap position="float" orientation="portrait"><caption><p>List of the Mexican species of <italic><tp:taxon-name><tp:taxon-name-part taxon-name-part-type="genus" reg="Loxosceles">Loxosceles</tp:taxon-name-part></tp:taxon-name></italic> and records per state. *New records for <abbrev xmlns:xlink="http://www.w3.org/1999/xlink" xlink:title="State of Mexico" id="ABBRID0EOZBI" xlink:type="simple">Mexico</abbrev>. ** New records for State.</p></caption><table id="TID0EUBBG" rules="all"><tbody><tr><th rowspan="1" colspan="1">Species</th><th rowspan="1" colspan="1">Author(s), year</th><th rowspan="1" colspan="1">Records</th><th rowspan="1" colspan="1">States</th></tr><tr><td rowspan="1" colspan="1">
                  <italic><tp:taxon-name>
                      <tp:taxon-name-part taxon-name-part-type="genus" reg="Loxosceles">L.</tp:taxon-name-part>
                      <tp:taxon-name-part taxon-name-part-type="species" reg="alamosa">alamosa</tp:taxon-name-part>
                    </tp:taxon-name></italic>
                </td><td rowspan="1" colspan="1">Gertsch &amp; Ennik, 1983</td><td rowspan="1" colspan="1">4</td><td rowspan="1" colspan="1">
                  <abbrev xmlns:xlink="http://www.w3.org/1999/xlink" xlink:title="Sonora" id="ABBRID0E41BI" xlink:type="simple">Son</abbrev>
                </td></tr><tr><td rowspan="1" colspan="1">
                  <italic><tp:taxon-name>
                      <tp:taxon-name-part taxon-name-part-type="genus" reg="Loxosceles">L.</tp:taxon-name-part>
                      <tp:taxon-name-part taxon-name-part-type="species" reg="apachea">apachea</tp:taxon-name-part>
                    </tp:taxon-name></italic>
                </td><td rowspan="1" colspan="1">Gertsch &amp; Ennik, 1983</td><td rowspan="1" colspan="1">20</td><td rowspan="1" colspan="1"><abbrev xmlns:xlink="http://www.w3.org/1999/xlink" xlink:title="Aguascalientes" id="ABBRID0E22BI" xlink:type="simple">Ags</abbrev>, <abbrev xmlns:xlink="http://www.w3.org/1999/xlink" xlink:title="Chihuahua" id="ABBRID0E62BI" xlink:type="simple">Chih</abbrev>, <abbrev xmlns:xlink="http://www.w3.org/1999/xlink" xlink:title="Durango" id="ABBRID0ED3BI" xlink:type="simple">Dgo</abbrev></td></tr><tr><td rowspan="1" colspan="1">
                  <italic><tp:taxon-name>
                      <tp:taxon-name-part taxon-name-part-type="genus" reg="Loxosceles">L.</tp:taxon-name-part>
                      <tp:taxon-name-part taxon-name-part-type="species" reg="aranea">aranea</tp:taxon-name-part>
                    </tp:taxon-name></italic>
                </td><td rowspan="1" colspan="1">Gertsch, 1973</td><td rowspan="1" colspan="1">4</td><td rowspan="1" colspan="1">
                  <abbrev xmlns:xlink="http://www.w3.org/1999/xlink" xlink:title="Queretaro" id="ABBRID0EA4BI" xlink:type="simple">Qro</abbrev>
                </td></tr><tr><td rowspan="1" colspan="1">
                  <italic><tp:taxon-name>
                      <tp:taxon-name-part taxon-name-part-type="genus" reg="Loxosceles">L.</tp:taxon-name-part>
                      <tp:taxon-name-part taxon-name-part-type="species" reg="arizonica">arizonica</tp:taxon-name-part>
                    </tp:taxon-name></italic>
                </td><td rowspan="1" colspan="1">Gertsch &amp; Mulaik, 1940</td><td rowspan="1" colspan="1">18</td><td rowspan="1" colspan="1"><abbrev xmlns:xlink="http://www.w3.org/1999/xlink" xlink:title="Baja California" id="ABBRID0E54BI" xlink:type="simple">BC</abbrev>, <abbrev xmlns:xlink="http://www.w3.org/1999/xlink" xlink:title="Coahuila" id="ABBRID0EC5BI" xlink:type="simple">Coah</abbrev></td></tr><tr><td rowspan="1" colspan="1">
                  <italic><tp:taxon-name>
                      <tp:taxon-name-part taxon-name-part-type="genus" reg="Loxosceles">L.</tp:taxon-name-part>
                      <tp:taxon-name-part taxon-name-part-type="species" reg="aurea">aurea</tp:taxon-name-part>
                    </tp:taxon-name></italic>
                </td><td rowspan="1" colspan="1">Gertsch, 1973</td><td rowspan="1" colspan="1">5</td><td rowspan="1" colspan="1"><abbrev xmlns:xlink="http://www.w3.org/1999/xlink" xlink:title="Coahuila" id="ABBRID0E65BI" xlink:type="simple">Coah</abbrev>, <abbrev xmlns:xlink="http://www.w3.org/1999/xlink" xlink:title="Zacatecas" id="ABBRID0ED6BI" xlink:type="simple">Zac</abbrev></td></tr><tr><td rowspan="1" colspan="1">
                  <italic><tp:taxon-name>
                      <tp:taxon-name-part taxon-name-part-type="genus" reg="Loxosceles">L.</tp:taxon-name-part>
                      <tp:taxon-name-part taxon-name-part-type="species" reg="baja">baja</tp:taxon-name-part>
                    </tp:taxon-name></italic>
                </td><td rowspan="1" colspan="1">Gertsch &amp; Ennik, 1983</td><td rowspan="1" colspan="1">13</td><td rowspan="1" colspan="1">
                  <abbrev xmlns:xlink="http://www.w3.org/1999/xlink" xlink:title="Baja California Sur" id="ABBRID0EAACI" xlink:type="simple">BCS</abbrev>
                </td></tr><tr><td rowspan="1" colspan="1">
                  <italic><tp:taxon-name>
                      <tp:taxon-name-part taxon-name-part-type="genus" reg="Loxosceles">L.</tp:taxon-name-part>
                      <tp:taxon-name-part taxon-name-part-type="species" reg="barbara">barbara</tp:taxon-name-part>
                    </tp:taxon-name></italic>
                </td><td rowspan="1" colspan="1">Gertsch &amp; Ennik, 1983</td><td rowspan="1" colspan="1">1</td><td rowspan="1" colspan="1">
                  <abbrev xmlns:xlink="http://www.w3.org/1999/xlink" xlink:title="Baja California Sur" id="ABBRID0E5ACI" xlink:type="simple">BCS</abbrev>
                </td></tr><tr><td rowspan="1" colspan="1">
                  <italic><tp:taxon-name>
                      <tp:taxon-name-part taxon-name-part-type="genus" reg="Loxosceles">L.</tp:taxon-name-part>
                      <tp:taxon-name-part taxon-name-part-type="species" reg="belli">belli</tp:taxon-name-part>
                    </tp:taxon-name></italic>
                </td><td rowspan="1" colspan="1">Gertsch, 1973</td><td rowspan="1" colspan="1">7</td><td rowspan="1" colspan="1">
                  <abbrev xmlns:xlink="http://www.w3.org/1999/xlink" xlink:title="Coahuila" id="ABBRID0E3BCI" xlink:type="simple">Coah</abbrev>
                </td></tr><tr><td rowspan="1" colspan="1">
                  <italic><tp:taxon-name>
                      <tp:taxon-name-part taxon-name-part-type="genus" reg="Loxosceles">L.</tp:taxon-name-part>
                      <tp:taxon-name-part taxon-name-part-type="species" reg="boneti">boneti</tp:taxon-name-part>
                    </tp:taxon-name></italic>
                </td><td rowspan="1" colspan="1">Gertsch, 1958</td><td rowspan="1" colspan="1">59</td><td rowspan="1" colspan="1"><abbrev xmlns:xlink="http://www.w3.org/1999/xlink" xlink:title="Guerrero" id="ABBRID0E1CCI" xlink:type="simple">Gro</abbrev>, <abbrev xmlns:xlink="http://www.w3.org/1999/xlink" xlink:title="Morelos" id="ABBRID0E5CCI" xlink:type="simple">Mor</abbrev>, <abbrev xmlns:xlink="http://www.w3.org/1999/xlink" xlink:title="Puebla" id="ABBRID0ECDCI" xlink:type="simple">Pue</abbrev></td></tr><tr><td rowspan="1" colspan="1">
                  <italic><tp:taxon-name>
                      <tp:taxon-name-part taxon-name-part-type="genus" reg="Loxosceles">L.</tp:taxon-name-part>
                      <tp:taxon-name-part taxon-name-part-type="species" reg="candela">candela</tp:taxon-name-part>
                    </tp:taxon-name></italic>
                </td><td rowspan="1" colspan="1">Gertsch &amp; Ennik, 1983</td><td rowspan="1" colspan="1">3</td><td rowspan="1" colspan="1"><abbrev xmlns:xlink="http://www.w3.org/1999/xlink" xlink:title="Nuevo Leon" id="ABBRID0E6DCI" xlink:type="simple">NL</abbrev>, <abbrev xmlns:xlink="http://www.w3.org/1999/xlink" xlink:title="Tamaulipas" id="ABBRID0EDECI" xlink:type="simple">Tams</abbrev></td></tr><tr><td rowspan="1" colspan="1">
                  <italic><tp:taxon-name>
                      <tp:taxon-name-part taxon-name-part-type="genus" reg="Loxosceles">L.</tp:taxon-name-part>
                      <tp:taxon-name-part taxon-name-part-type="species" reg="carmena">carmena</tp:taxon-name-part>
                    </tp:taxon-name></italic>
                </td><td rowspan="1" colspan="1">Gertsch &amp; Ennik, 1983</td><td rowspan="1" colspan="1">1</td><td rowspan="1" colspan="1">
                  <abbrev xmlns:xlink="http://www.w3.org/1999/xlink" xlink:title="Baja California Sur" id="ABBRID0EAFCI" xlink:type="simple">BCS</abbrev>
                </td></tr><tr><td rowspan="1" colspan="1">
                  <italic><tp:taxon-name>
                      <tp:taxon-name-part taxon-name-part-type="genus" reg="Loxosceles">L.</tp:taxon-name-part>
                      <tp:taxon-name-part taxon-name-part-type="species" reg="chinateca">chinateca</tp:taxon-name-part>
                    </tp:taxon-name></italic>
                </td><td rowspan="1" colspan="1">Gertsch &amp; Ennik, 1983</td><td rowspan="1" colspan="1">12</td><td rowspan="1" colspan="1"><abbrev xmlns:xlink="http://www.w3.org/1999/xlink" xlink:title="Oaxaca" id="ABBRID0E5FCI" xlink:type="simple">Oax</abbrev>, <abbrev xmlns:xlink="http://www.w3.org/1999/xlink" xlink:title="Veracruz" id="ABBRID0ECGCI" xlink:type="simple">Ver</abbrev></td></tr><tr><td rowspan="1" colspan="1"><italic><tp:taxon-name><tp:taxon-name-part taxon-name-part-type="genus" reg="Loxosceles">L.</tp:taxon-name-part><tp:taxon-name-part taxon-name-part-type="species" reg="colima">colima</tp:taxon-name-part></tp:taxon-name></italic>**</td><td rowspan="1" colspan="1">Gertsch, 1958</td><td rowspan="1" colspan="1">57</td><td rowspan="1" colspan="1"><abbrev xmlns:xlink="http://www.w3.org/1999/xlink" xlink:title="Colima" id="ABBRID0E6GCI" xlink:type="simple">Col</abbrev>, <abbrev xmlns:xlink="http://www.w3.org/1999/xlink" xlink:title="Guerrero" id="ABBRID0EDHCI" xlink:type="simple">Gro</abbrev>, <abbrev xmlns:xlink="http://www.w3.org/1999/xlink" xlink:title="Jalisco" id="ABBRID0EHHCI" xlink:type="simple">Jal</abbrev>, Mex, <abbrev xmlns:xlink="http://www.w3.org/1999/xlink" xlink:title="Michoacan" id="ABBRID0ELHCI" xlink:type="simple">Mich</abbrev>**, <abbrev xmlns:xlink="http://www.w3.org/1999/xlink" xlink:title="Nayarit" id="ABBRID0EPHCI" xlink:type="simple">Nay</abbrev>, <abbrev xmlns:xlink="http://www.w3.org/1999/xlink" xlink:title="Zacatecas" id="ABBRID0ETHCI" xlink:type="simple">Zac</abbrev></td></tr><tr><td rowspan="1" colspan="1">
                  <italic><tp:taxon-name>
                      <tp:taxon-name-part taxon-name-part-type="genus" reg="Loxosceles">L.</tp:taxon-name-part>
                      <tp:taxon-name-part taxon-name-part-type="species" reg="coyote">coyote</tp:taxon-name-part>
                    </tp:taxon-name></italic>
                </td><td rowspan="1" colspan="1">Gertsch &amp; Ennik, 1983</td><td rowspan="1" colspan="1">3</td><td rowspan="1" colspan="1">
                  <abbrev xmlns:xlink="http://www.w3.org/1999/xlink" xlink:title="Sonora" id="ABBRID0EQICI" xlink:type="simple">Son</abbrev>
                </td></tr><tr><td rowspan="1" colspan="1">
                  <italic><tp:taxon-name>
                      <tp:taxon-name-part taxon-name-part-type="genus" reg="Loxosceles">L.</tp:taxon-name-part>
                      <tp:taxon-name-part taxon-name-part-type="species" reg="deserta">deserta</tp:taxon-name-part>
                    </tp:taxon-name></italic>
                </td><td rowspan="1" colspan="1">Gertsch, 1973</td><td rowspan="1" colspan="1">10</td><td rowspan="1" colspan="1"><abbrev xmlns:xlink="http://www.w3.org/1999/xlink" xlink:title="Baja California" id="ABBRID0EOJCI" xlink:type="simple">BC</abbrev>, <abbrev xmlns:xlink="http://www.w3.org/1999/xlink" xlink:title="Sonora" id="ABBRID0ESJCI" xlink:type="simple">Son</abbrev></td></tr><tr><td rowspan="1" colspan="1">
                  <italic><tp:taxon-name>
                      <tp:taxon-name-part taxon-name-part-type="genus" reg="Loxosceles">L.</tp:taxon-name-part>
                      <tp:taxon-name-part taxon-name-part-type="species" reg="devia">devia</tp:taxon-name-part>
                    </tp:taxon-name></italic>
                </td><td rowspan="1" colspan="1">Gertsch &amp; Mulaik, 1940</td><td rowspan="1" colspan="1">31</td><td rowspan="1" colspan="1"><abbrev xmlns:xlink="http://www.w3.org/1999/xlink" xlink:title="Nuevo Leon" id="ABBRID0EPKCI" xlink:type="simple">NL</abbrev>, <abbrev xmlns:xlink="http://www.w3.org/1999/xlink" xlink:title="Tamaulipas" id="ABBRID0ETKCI" xlink:type="simple">Tams</abbrev></td></tr><tr><td rowspan="1" colspan="1">
                  <italic><tp:taxon-name>
                      <tp:taxon-name-part taxon-name-part-type="genus" reg="Loxosceles">L.</tp:taxon-name-part>
                      <tp:taxon-name-part taxon-name-part-type="species" reg="francisca">francisca</tp:taxon-name-part>
                    </tp:taxon-name></italic>
                </td><td rowspan="1" colspan="1">Gertsch &amp; Ennik, 1983</td><td rowspan="1" colspan="1">1</td><td rowspan="1" colspan="1">
                  <abbrev xmlns:xlink="http://www.w3.org/1999/xlink" xlink:title="Baja California" id="ABBRID0EQLCI" xlink:type="simple">BC</abbrev>
                </td></tr><tr><td rowspan="1" colspan="1">
                  <italic><tp:taxon-name>
                      <tp:taxon-name-part taxon-name-part-type="genus" reg="Loxosceles">L.</tp:taxon-name-part>
                      <tp:taxon-name-part taxon-name-part-type="species" reg="huasteca">huasteca</tp:taxon-name-part>
                    </tp:taxon-name></italic>
                </td><td rowspan="1" colspan="1">Gertsch &amp; Ennik, 1983</td><td rowspan="1" colspan="1">5</td><td rowspan="1" colspan="1"><abbrev xmlns:xlink="http://www.w3.org/1999/xlink" xlink:title="Guanajuato" id="ABBRID0EOMCI" xlink:type="simple">Gto</abbrev>, <abbrev xmlns:xlink="http://www.w3.org/1999/xlink" xlink:title="Queretaro" id="ABBRID0ESMCI" xlink:type="simple">Qro</abbrev>, <abbrev xmlns:xlink="http://www.w3.org/1999/xlink" xlink:title="San Luis Potosi" id="ABBRID0EWMCI" xlink:type="simple">SLP</abbrev></td></tr><tr><td rowspan="1" colspan="1">
                  <italic><tp:taxon-name>
                      <tp:taxon-name-part taxon-name-part-type="genus" reg="Loxosceles">L.</tp:taxon-name-part>
                      <tp:taxon-name-part taxon-name-part-type="species" reg="insula">insula</tp:taxon-name-part>
                    </tp:taxon-name></italic>
                </td><td rowspan="1" colspan="1">Gertsch &amp; Ennik, 1983</td><td rowspan="1" colspan="1">1</td><td rowspan="1" colspan="1">
                  <abbrev xmlns:xlink="http://www.w3.org/1999/xlink" xlink:title="Colima" id="ABBRID0ETNCI" xlink:type="simple">Col</abbrev>
                </td></tr><tr><td rowspan="1" colspan="1">
                  <italic><tp:taxon-name>
                      <tp:taxon-name-part taxon-name-part-type="genus" reg="Loxosceles">L.</tp:taxon-name-part>
                      <tp:taxon-name-part taxon-name-part-type="species" reg="jaca">jaca</tp:taxon-name-part>
                    </tp:taxon-name></italic>
                </td><td rowspan="1" colspan="1">Gertsch &amp; Ennik, 1983</td><td rowspan="1" colspan="1">8</td><td rowspan="1" colspan="1">
                  <abbrev xmlns:xlink="http://www.w3.org/1999/xlink" xlink:title="Hidalgo" id="ABBRID0EROCI" xlink:type="simple">Hgo</abbrev>
                </td></tr><tr><td rowspan="1" colspan="1">
                  <italic><tp:taxon-name>
                      <tp:taxon-name-part taxon-name-part-type="genus" reg="Loxosceles">L.</tp:taxon-name-part>
                      <tp:taxon-name-part taxon-name-part-type="species" reg="luteola">luteola</tp:taxon-name-part>
                    </tp:taxon-name></italic>
                </td><td rowspan="1" colspan="1">Gertsch, 1973</td><td rowspan="1" colspan="1">1</td><td rowspan="1" colspan="1">
                  <abbrev xmlns:xlink="http://www.w3.org/1999/xlink" xlink:title="Nuevo Leon" id="ABBRID0EPPCI" xlink:type="simple">NL</abbrev>
                </td></tr><tr><td rowspan="1" colspan="1"><italic><tp:taxon-name><tp:taxon-name-part taxon-name-part-type="genus" reg="Loxosceles">L.</tp:taxon-name-part><tp:taxon-name-part taxon-name-part-type="species" reg="malintzi">malintzi</tp:taxon-name-part></tp:taxon-name></italic> sp. n.</td><td rowspan="1" colspan="1"/><td rowspan="1" colspan="1">25</td><td rowspan="1" colspan="1"><abbrev xmlns:xlink="http://www.w3.org/1999/xlink" xlink:title="Guerrero" id="ABBRID0ENQCI" xlink:type="simple">Gro</abbrev>, <abbrev xmlns:xlink="http://www.w3.org/1999/xlink" xlink:title="Morelos" id="ABBRID0ERQCI" xlink:type="simple">Mor</abbrev>, <abbrev xmlns:xlink="http://www.w3.org/1999/xlink" xlink:title="Puebla" id="ABBRID0EVQCI" xlink:type="simple">Pue</abbrev></td></tr><tr><td rowspan="1" colspan="1">
                  <italic><tp:taxon-name>
                      <tp:taxon-name-part taxon-name-part-type="genus" reg="Loxosceles">L.</tp:taxon-name-part>
                      <tp:taxon-name-part taxon-name-part-type="species" reg="manuela">manuela</tp:taxon-name-part>
                    </tp:taxon-name></italic>
                </td><td rowspan="1" colspan="1">Gertsch &amp; Ennik, 1983</td><td rowspan="1" colspan="1">2</td><td rowspan="1" colspan="1">
                  <abbrev xmlns:xlink="http://www.w3.org/1999/xlink" xlink:title="Baja California" id="ABBRID0ESRCI" xlink:type="simple">BC</abbrev>
                </td></tr><tr><td rowspan="1" colspan="1"><italic><tp:taxon-name><tp:taxon-name-part taxon-name-part-type="genus" reg="Loxosceles">L.</tp:taxon-name-part><tp:taxon-name-part taxon-name-part-type="species" reg="misteca">misteca</tp:taxon-name-part></tp:taxon-name></italic>**</td><td rowspan="1" colspan="1">Gertsch, 1958</td><td rowspan="1" colspan="1">18</td><td rowspan="1" colspan="1"><abbrev xmlns:xlink="http://www.w3.org/1999/xlink" xlink:title="Mexico City" id="ABBRID0EQSCI" xlink:type="simple">CDMX</abbrev>, <abbrev xmlns:xlink="http://www.w3.org/1999/xlink" xlink:title="Guerrero" id="ABBRID0EUSCI" xlink:type="simple">Gro</abbrev>, <abbrev xmlns:xlink="http://www.w3.org/1999/xlink" xlink:title="Michoacan" id="ABBRID0EYSCI" xlink:type="simple">Mich</abbrev>**, <abbrev xmlns:xlink="http://www.w3.org/1999/xlink" xlink:title="Morelos" id="ABBRID0E3SCI" xlink:type="simple">Mor</abbrev>, <abbrev xmlns:xlink="http://www.w3.org/1999/xlink" xlink:title="Tlaxcala" id="ABBRID0EATCI" xlink:type="simple">Tlax</abbrev>**</td></tr><tr><td rowspan="1" colspan="1">
                  <italic><tp:taxon-name>
                      <tp:taxon-name-part taxon-name-part-type="genus" reg="Loxosceles">L.</tp:taxon-name-part>
                      <tp:taxon-name-part taxon-name-part-type="species" reg="mulege">mulege</tp:taxon-name-part>
                    </tp:taxon-name></italic>
                </td><td rowspan="1" colspan="1">Gertsch &amp; Ennik, 1983</td><td rowspan="1" colspan="1">3</td><td rowspan="1" colspan="1">
                  <abbrev xmlns:xlink="http://www.w3.org/1999/xlink" xlink:title="Baja California Sur" id="ABBRID0E5TCI" xlink:type="simple">BCS</abbrev>
                </td></tr><tr><td rowspan="1" colspan="1">
                  <italic><tp:taxon-name>
                      <tp:taxon-name-part taxon-name-part-type="genus" reg="Loxosceles">L.</tp:taxon-name-part>
                      <tp:taxon-name-part taxon-name-part-type="species" reg="nahuana">nahuana</tp:taxon-name-part>
                    </tp:taxon-name></italic>
                </td><td rowspan="1" colspan="1">Gertsch, 1958</td><td rowspan="1" colspan="1">7</td><td rowspan="1" colspan="1">
                  <abbrev xmlns:xlink="http://www.w3.org/1999/xlink" xlink:title="Hidalgo" id="ABBRID0E3UCI" xlink:type="simple">Hgo</abbrev>
                </td></tr><tr><td rowspan="1" colspan="1">
                  <italic><tp:taxon-name>
                      <tp:taxon-name-part taxon-name-part-type="genus" reg="Loxosceles">L.</tp:taxon-name-part>
                      <tp:taxon-name-part taxon-name-part-type="species" reg="palma">palma</tp:taxon-name-part>
                    </tp:taxon-name></italic>
                </td><td rowspan="1" colspan="1">Gertsch &amp; Ennik, 1983</td><td rowspan="1" colspan="1">2</td><td rowspan="1" colspan="1">
                  <abbrev xmlns:xlink="http://www.w3.org/1999/xlink" xlink:title="Baja California" id="ABBRID0E1VCI" xlink:type="simple">BC</abbrev>
                </td></tr><tr><td rowspan="1" colspan="1">
                  <italic><tp:taxon-name>
                      <tp:taxon-name-part taxon-name-part-type="genus" reg="Loxosceles">L.</tp:taxon-name-part>
                      <tp:taxon-name-part taxon-name-part-type="species" reg="reclusa">reclusa</tp:taxon-name-part>
                    </tp:taxon-name></italic>
                </td><td rowspan="1" colspan="1">Gertsch &amp; Mulaik, 1940</td><td rowspan="1" colspan="1">3</td><td rowspan="1" colspan="1">
                  <abbrev xmlns:xlink="http://www.w3.org/1999/xlink" xlink:title="Tamaulipas" id="ABBRID0EYWCI" xlink:type="simple">Tams</abbrev>
                </td></tr><tr><td rowspan="1" colspan="1">
                  <italic><tp:taxon-name>
                      <tp:taxon-name-part taxon-name-part-type="genus" reg="Loxosceles">L.</tp:taxon-name-part>
                      <tp:taxon-name-part taxon-name-part-type="species" reg="rothi">rothi</tp:taxon-name-part>
                    </tp:taxon-name></italic>
                </td><td rowspan="1" colspan="1">Gertsch &amp; Ennik, 1983</td><td rowspan="1" colspan="1">3</td><td rowspan="1" colspan="1">
                  <abbrev xmlns:xlink="http://www.w3.org/1999/xlink" xlink:title="Baja California Sur" id="ABBRID0EWXCI" xlink:type="simple">BCS</abbrev>
                </td></tr><tr><td rowspan="1" colspan="1"><italic><tp:taxon-name><tp:taxon-name-part taxon-name-part-type="genus" reg="Loxosceles">L.</tp:taxon-name-part><tp:taxon-name-part taxon-name-part-type="species" reg="rufescens">rufescens</tp:taxon-name-part></tp:taxon-name></italic>*</td><td rowspan="1" colspan="1">Dufour, 1820</td><td rowspan="1" colspan="1">1</td><td rowspan="1" colspan="1"><abbrev xmlns:xlink="http://www.w3.org/1999/xlink" xlink:title="Chihuahua" id="ABBRID0EUYCI" xlink:type="simple">Chih</abbrev>*</td></tr><tr><td rowspan="1" colspan="1">
                  <italic><tp:taxon-name>
                      <tp:taxon-name-part taxon-name-part-type="genus" reg="Loxosceles">L.</tp:taxon-name-part>
                      <tp:taxon-name-part taxon-name-part-type="species" reg="seri">seri</tp:taxon-name-part>
                    </tp:taxon-name></italic>
                </td><td rowspan="1" colspan="1">Gertsch &amp; Ennik, 1983</td><td rowspan="1" colspan="1">6</td><td rowspan="1" colspan="1"><abbrev xmlns:xlink="http://www.w3.org/1999/xlink" xlink:title="Sinaloa" id="ABBRID0ESZCI" xlink:type="simple">Sin</abbrev>, <abbrev xmlns:xlink="http://www.w3.org/1999/xlink" xlink:title="Sonora" id="ABBRID0EWZCI" xlink:type="simple">Son</abbrev></td></tr><tr><td rowspan="1" colspan="1">
                  <italic><tp:taxon-name>
                      <tp:taxon-name-part taxon-name-part-type="genus" reg="Loxosceles">L.</tp:taxon-name-part>
                      <tp:taxon-name-part taxon-name-part-type="species" reg="sonora">sonora</tp:taxon-name-part>
                    </tp:taxon-name></italic>
                </td><td rowspan="1" colspan="1">Gertsch &amp; Ennik, 1983</td><td rowspan="1" colspan="1">13</td><td rowspan="1" colspan="1"><abbrev xmlns:xlink="http://www.w3.org/1999/xlink" xlink:title="Sinaloa" id="ABBRID0ET1CI" xlink:type="simple">Sin</abbrev>, <abbrev xmlns:xlink="http://www.w3.org/1999/xlink" xlink:title="Sonora" id="ABBRID0EX1CI" xlink:type="simple">Son</abbrev></td></tr><tr><td rowspan="1" colspan="1">
                  <italic><tp:taxon-name>
                      <tp:taxon-name-part taxon-name-part-type="genus" reg="Loxosceles">L.</tp:taxon-name-part>
                      <tp:taxon-name-part taxon-name-part-type="species" reg="tehuana">tehuana</tp:taxon-name-part>
                    </tp:taxon-name></italic>
                </td><td rowspan="1" colspan="1">Gertsch, 1958</td><td rowspan="1" colspan="1">17</td><td rowspan="1" colspan="1"><abbrev xmlns:xlink="http://www.w3.org/1999/xlink" xlink:title="Chiapas" id="ABBRID0EU2CI" xlink:type="simple">Chis</abbrev>, <abbrev xmlns:xlink="http://www.w3.org/1999/xlink" xlink:title="Oaxaca" id="ABBRID0EY2CI" xlink:type="simple">Oax</abbrev></td></tr><tr><td rowspan="1" colspan="1">
                  <italic><tp:taxon-name>
                      <tp:taxon-name-part taxon-name-part-type="genus" reg="Loxosceles">L.</tp:taxon-name-part>
                      <tp:taxon-name-part taxon-name-part-type="species" reg="tenango">tenango</tp:taxon-name-part>
                    </tp:taxon-name></italic>
                </td><td rowspan="1" colspan="1">Gertsch, 1973</td><td rowspan="1" colspan="1">9</td><td rowspan="1" colspan="1"><abbrev xmlns:xlink="http://www.w3.org/1999/xlink" xlink:title="Hidalgo" id="ABBRID0EV3CI" xlink:type="simple">Hgo</abbrev>, <abbrev xmlns:xlink="http://www.w3.org/1999/xlink" xlink:title="San Luis Potosi" id="ABBRID0EZ3CI" xlink:type="simple">SLP</abbrev></td></tr><tr><td rowspan="1" colspan="1">
                  <italic><tp:taxon-name>
                      <tp:taxon-name-part taxon-name-part-type="genus" reg="Loxosceles">L.</tp:taxon-name-part>
                      <tp:taxon-name-part taxon-name-part-type="species" reg="teresa">teresa</tp:taxon-name-part>
                    </tp:taxon-name></italic>
                </td><td rowspan="1" colspan="1">Gertsch &amp; Ennik, 1983</td><td rowspan="1" colspan="1">3</td><td rowspan="1" colspan="1">
                  <abbrev xmlns:xlink="http://www.w3.org/1999/xlink" xlink:title="Tamaulipas" id="ABBRID0EW4CI" xlink:type="simple">Tams</abbrev>
                </td></tr><tr><td rowspan="1" colspan="1">
                  <italic><tp:taxon-name>
                      <tp:taxon-name-part taxon-name-part-type="genus" reg="Loxosceles">L.</tp:taxon-name-part>
                      <tp:taxon-name-part taxon-name-part-type="species" reg="tlacolula">tlacolula</tp:taxon-name-part>
                    </tp:taxon-name></italic>
                </td><td rowspan="1" colspan="1">Gertsch &amp; Ennik, 1983</td><td rowspan="1" colspan="1">4</td><td rowspan="1" colspan="1">
                  <abbrev xmlns:xlink="http://www.w3.org/1999/xlink" xlink:title="Oaxaca" id="ABBRID0EU5CI" xlink:type="simple">Oax</abbrev>
                </td></tr><tr><td rowspan="1" colspan="1">
                  <italic><tp:taxon-name>
                      <tp:taxon-name-part taxon-name-part-type="genus" reg="Loxosceles">L.</tp:taxon-name-part>
                      <tp:taxon-name-part taxon-name-part-type="species" reg="valdosa">valdosa</tp:taxon-name-part>
                    </tp:taxon-name></italic>
                </td><td rowspan="1" colspan="1">Gertsch, 1973</td><td rowspan="1" colspan="1">11</td><td rowspan="1" colspan="1"><abbrev xmlns:xlink="http://www.w3.org/1999/xlink" xlink:title="San Luis Potosi" id="ABBRID0ES6CI" xlink:type="simple">SLP</abbrev>, <abbrev xmlns:xlink="http://www.w3.org/1999/xlink" xlink:title="Tamaulipas" id="ABBRID0EW6CI" xlink:type="simple">Tams</abbrev></td></tr><tr><td rowspan="1" colspan="1">
                  <italic><tp:taxon-name>
                      <tp:taxon-name-part taxon-name-part-type="genus" reg="Loxosceles">L.</tp:taxon-name-part>
                      <tp:taxon-name-part taxon-name-part-type="species" reg="yucatana">yucatana</tp:taxon-name-part>
                    </tp:taxon-name></italic>
                </td><td rowspan="1" colspan="1">Chamberlin &amp; Ivie, 1938</td><td rowspan="1" colspan="1">41</td><td rowspan="1" colspan="1"><abbrev xmlns:xlink="http://www.w3.org/1999/xlink" xlink:title="Chiapas" id="ABBRID0ETADI" xlink:type="simple">Chis</abbrev>, <abbrev xmlns:xlink="http://www.w3.org/1999/xlink" xlink:title="Tabasco" id="ABBRID0EXADI" xlink:type="simple">Tab</abbrev>, <abbrev xmlns:xlink="http://www.w3.org/1999/xlink" xlink:title="Campeche" id="ABBRID0E2ADI" xlink:type="simple">Cam</abbrev>, <abbrev xmlns:xlink="http://www.w3.org/1999/xlink" xlink:title="Yucatan" id="ABBRID0E6ADI" xlink:type="simple">Yuc</abbrev>, <abbrev xmlns:xlink="http://www.w3.org/1999/xlink" xlink:title="Quintana Roo" id="ABBRID0EDBDI" xlink:type="simple">QR</abbrev></td></tr><tr><td rowspan="1" colspan="1">
                  <italic><tp:taxon-name>
                      <tp:taxon-name-part taxon-name-part-type="genus" reg="Loxosceles">L.</tp:taxon-name-part>
                      <tp:taxon-name-part taxon-name-part-type="species" reg="zapoteca">zapoteca</tp:taxon-name-part>
                    </tp:taxon-name></italic>
                </td><td rowspan="1" colspan="1">Gertsch, 1958</td><td rowspan="1" colspan="1">9</td><td rowspan="1" colspan="1"><abbrev xmlns:xlink="http://www.w3.org/1999/xlink" xlink:title="Puebla" id="ABBRID0EACDI" xlink:type="simple">Pue</abbrev>, <abbrev xmlns:xlink="http://www.w3.org/1999/xlink" xlink:title="Guerrero" id="ABBRID0EECDI" xlink:type="simple">Gro</abbrev></td></tr><tr><td rowspan="1" colspan="1">
                  <bold>TOTAL</bold>
                </td><td rowspan="1" colspan="1"/><td rowspan="1" colspan="1">
                  <bold>441</bold>
                </td><td rowspan="1" colspan="1"/></tr></tbody></table><table-wrap-foot><fn><p><abbrev xmlns:xlink="http://www.w3.org/1999/xlink" xlink:title="Aguascalientes" id="ABBRID0E5CDI" xlink:type="simple">Ags</abbrev>: Aguascalientes, <abbrev xmlns:xlink="http://www.w3.org/1999/xlink" xlink:title="Baja California" id="ABBRID0ECDDI" xlink:type="simple">BC</abbrev>: Baja California, <abbrev xmlns:xlink="http://www.w3.org/1999/xlink" xlink:title="Baja California Sur" id="ABBRID0EGDDI" xlink:type="simple">BCS</abbrev>: Baja California Sur, <abbrev xmlns:xlink="http://www.w3.org/1999/xlink" xlink:title="Campeche" id="ABBRID0EKDDI" xlink:type="simple">Cam</abbrev>: Campeche, <abbrev xmlns:xlink="http://www.w3.org/1999/xlink" xlink:title="Mexico City" id="ABBRID0EODDI" xlink:type="simple">CDMX</abbrev>: <abbrev xmlns:xlink="http://www.w3.org/1999/xlink" xlink:title="State of Mexico" id="ABBRID0ESDDI" xlink:type="simple">Mexico</abbrev> City, <abbrev xmlns:xlink="http://www.w3.org/1999/xlink" xlink:title="Coahuila" id="ABBRID0EWDDI" xlink:type="simple">Coah</abbrev>: Coahuila, <abbrev xmlns:xlink="http://www.w3.org/1999/xlink" xlink:title="Colima" id="ABBRID0E1DDI" xlink:type="simple">Col</abbrev>: Colima, <abbrev xmlns:xlink="http://www.w3.org/1999/xlink" xlink:title="Chiapas" id="ABBRID0E5DDI" xlink:type="simple">Chis</abbrev>: Chiapas, <abbrev xmlns:xlink="http://www.w3.org/1999/xlink" xlink:title="Chihuahua" id="ABBRID0ECEDI" xlink:type="simple">Chih</abbrev>: Chihuahua, <abbrev xmlns:xlink="http://www.w3.org/1999/xlink" xlink:title="Durango" id="ABBRID0EGEDI" xlink:type="simple">Dgo</abbrev>: Durango, <abbrev xmlns:xlink="http://www.w3.org/1999/xlink" xlink:title="Guanajuato" id="ABBRID0EKEDI" xlink:type="simple">Gto</abbrev>: Guanajuato, <abbrev xmlns:xlink="http://www.w3.org/1999/xlink" xlink:title="Guerrero" id="ABBRID0EOEDI" xlink:type="simple">Gro</abbrev>: Guerrero, <abbrev xmlns:xlink="http://www.w3.org/1999/xlink" xlink:title="Hidalgo" id="ABBRID0ESEDI" xlink:type="simple">Hgo</abbrev>: Hidalgo, <abbrev xmlns:xlink="http://www.w3.org/1999/xlink" xlink:title="Jalisco" id="ABBRID0EWEDI" xlink:type="simple">Jal</abbrev>: Jalisco, <abbrev xmlns:xlink="http://www.w3.org/1999/xlink" xlink:title="State of Mexico" id="ABBRID0E1EDI" xlink:type="simple">Mexico</abbrev>: State of <abbrev xmlns:xlink="http://www.w3.org/1999/xlink" xlink:title="State of Mexico" id="ABBRID0E5EDI" xlink:type="simple">Mexico</abbrev>, <abbrev xmlns:xlink="http://www.w3.org/1999/xlink" xlink:title="Michoacan" id="ABBRID0ECFDI" xlink:type="simple">Mich</abbrev>: Michoacan, <abbrev xmlns:xlink="http://www.w3.org/1999/xlink" xlink:title="Morelos" id="ABBRID0EGFDI" xlink:type="simple">Mor</abbrev>: Morelos, <abbrev xmlns:xlink="http://www.w3.org/1999/xlink" xlink:title="Nayarit" id="ABBRID0EKFDI" xlink:type="simple">Nay</abbrev>: Nayarit, <abbrev xmlns:xlink="http://www.w3.org/1999/xlink" xlink:title="Nuevo Leon" id="ABBRID0EOFDI" xlink:type="simple">NL</abbrev>: Nuevo Leon, <abbrev xmlns:xlink="http://www.w3.org/1999/xlink" xlink:title="Oaxaca" id="ABBRID0ESFDI" xlink:type="simple">Oax</abbrev>: Oaxaca, <abbrev xmlns:xlink="http://www.w3.org/1999/xlink" xlink:title="Puebla" id="ABBRID0EWFDI" xlink:type="simple">Pue</abbrev>: Puebla, <abbrev xmlns:xlink="http://www.w3.org/1999/xlink" xlink:title="Queretaro" id="ABBRID0E1FDI" xlink:type="simple">Qro</abbrev>: Queretaro, <abbrev xmlns:xlink="http://www.w3.org/1999/xlink" xlink:title="Quintana Roo" id="ABBRID0E5FDI" xlink:type="simple">QR</abbrev>: Quintana Roo, <abbrev xmlns:xlink="http://www.w3.org/1999/xlink" xlink:title="San Luis Potosi" id="ABBRID0ECGDI" xlink:type="simple">SLP</abbrev>: San Luis Potosi, <abbrev xmlns:xlink="http://www.w3.org/1999/xlink" xlink:title="Sinaloa" id="ABBRID0EGGDI" xlink:type="simple">Sin</abbrev>: Sinaloa, <abbrev xmlns:xlink="http://www.w3.org/1999/xlink" xlink:title="Sonora" id="ABBRID0EKGDI" xlink:type="simple">Son</abbrev>: Sonora, <abbrev xmlns:xlink="http://www.w3.org/1999/xlink" xlink:title="Tabasco" id="ABBRID0EOGDI" xlink:type="simple">Tab</abbrev>: Tabasco, <abbrev xmlns:xlink="http://www.w3.org/1999/xlink" xlink:title="Tamaulipas" id="ABBRID0ESGDI" xlink:type="simple">Tams</abbrev>: Tamaulipas, <abbrev xmlns:xlink="http://www.w3.org/1999/xlink" xlink:title="Tlaxcala" id="ABBRID0EWGDI" xlink:type="simple">Tlax</abbrev>: Tlaxcala, <abbrev xmlns:xlink="http://www.w3.org/1999/xlink" xlink:title="Veracruz" id="ABBRID0E1GDI" xlink:type="simple">Ver</abbrev>: Veracruz, <abbrev xmlns:xlink="http://www.w3.org/1999/xlink" xlink:title="Yucatan" id="ABBRID0E5GDI" xlink:type="simple">Yuc</abbrev>: Yucatan, <abbrev xmlns:xlink="http://www.w3.org/1999/xlink" xlink:title="Zacatecas" id="ABBRID0ECHDI" xlink:type="simple">Zac</abbrev>: Zacatecas.</p></fn></table-wrap-foot></table-wrap></app></tp:treatment-sec><ref-list><ref id="B38"><mixed-citation xmlns:xlink="http://www.w3.org/1999/xlink" xlink:type="simple"><institution xlink:type="simple">World Spider Catalog</institution> (<year>2018</year>) World Spider Catalog. Natural History Museum Bern. <ext-link xlink:type="simple" ext-link-type="uri" xlink:href="http://wsc.nmbe.ch">http://wsc.nmbe.ch</ext-link> [version 19.0. Accessed on: 2018-10]</mixed-citation></ref><ref id="B13"><mixed-citation xmlns:xlink="http://www.w3.org/1999/xlink" xlink:type="simple"><person-group><name name-style="western"><surname>Lotz</surname><given-names>LN</given-names></name></person-group> (<year>2012</year>) <article-title>Present status of <tp:taxon-name><tp:taxon-name-part taxon-name-part-type="family">Sicariidae</tp:taxon-name-part></tp:taxon-name> (<tp:taxon-name><tp:taxon-name-part taxon-name-part-type="class">Arachnida</tp:taxon-name-part></tp:taxon-name>: <tp:taxon-name><tp:taxon-name-part taxon-name-part-type="order">Araneae</tp:taxon-name-part></tp:taxon-name>) in the Afrotropical region.</article-title><source>Zootaxa</source><volume>3522</volume>: <fpage>1</fpage>–<lpage>41</lpage>. <ext-link xlink:type="simple" ext-link-type="doi" xlink:href="10.11646/Zootaxa.4341.4.2">https://doi.org/10.11646/Zootaxa.4341.4.2</ext-link></mixed-citation></ref><ref id="B19"><mixed-citation xmlns:xlink="http://www.w3.org/1999/xlink" xlink:type="simple"><person-group><name name-style="western"><surname>Nentwig</surname><given-names>W</given-names></name><name name-style="western"><surname>Pantini</surname><given-names>P</given-names></name><name name-style="western"><surname>Vetter</surname><given-names>RS</given-names></name></person-group> (<year>2017</year>) <article-title>Distribution and medical aspects of <italic><tp:taxon-name><tp:taxon-name-part taxon-name-part-type="genus">Loxosceles</tp:taxon-name-part><tp:taxon-name-part taxon-name-part-type="species">rufescens</tp:taxon-name-part></tp:taxon-name></italic>, one of the most invasive spiders of the world (<tp:taxon-name><tp:taxon-name-part taxon-name-part-type="order">Araneae</tp:taxon-name-part></tp:taxon-name>: <tp:taxon-name><tp:taxon-name-part taxon-name-part-type="family">Sicariidae</tp:taxon-name-part></tp:taxon-name>).</article-title><source>Toxicon</source><volume>132</volume>: <fpage>19</fpage>–<lpage>28</lpage>. <ext-link xlink:type="simple" ext-link-type="doi" xlink:href="10.1016/j.toxicon.2017.04.007">https://doi.org/10.1016/j.toxicon.2017.04.007</ext-link></mixed-citation></ref><ref id="B27"><mixed-citation xmlns:xlink="http://www.w3.org/1999/xlink" xlink:type="simple"><person-group><name name-style="western"><surname>Tahami</surname><given-names>MS</given-names></name><name name-style="western"><surname>Zamani</surname><given-names>A</given-names></name><name name-style="western"><surname>Sadeghi</surname><given-names>S</given-names></name><name name-style="western"><surname>Ribera</surname><given-names>C</given-names></name></person-group> (<year>2017</year>) <article-title>A new species of <italic><tp:taxon-name><tp:taxon-name-part taxon-name-part-type="genus">Loxosceles</tp:taxon-name-part></tp:taxon-name></italic> Heineken &amp; Lowe, 1832 (<tp:taxon-name><tp:taxon-name-part taxon-name-part-type="order">Araneae</tp:taxon-name-part></tp:taxon-name>: <tp:taxon-name><tp:taxon-name-part taxon-name-part-type="family">Sicariidae</tp:taxon-name-part></tp:taxon-name>) from Iranian caves.</article-title><source>Zootaxa</source><volume>4318</volume>(<issue>2</issue>): <fpage>377</fpage>–<lpage>387</lpage>. <ext-link xlink:type="simple" ext-link-type="doi" xlink:href="10.11646/zootaxa.4438.3.9">https://doi.org/10.11646/zootaxa.4438.3.9</ext-link></mixed-citation></ref></ref-list></tp:taxon-treatment>
